# Supplementary material for: Repression of Irs2 by let‐7 miRNAs is essential for homeostasis of the telencephalic neuroepithelium
Source: EMBO J. 2020 Sep 28;39(21):e105479. doi: 10.15252/embj.2020105479 (PMC7604626; doi:10.15252/embj.2020105479)
Supplement: Supplementary file 2 — Table EV1 [file EMBJ-39-e105479-s002.xlsx]

## Sheet: Summary statistics
		BG				OB				Septum				NCx Rostral				NCx Medial				NCx Caudal				Thalamus
		E11.5	E12.5	E14.5	E17.5, P1	E11.5	E12.5	E14.5	E17.5, P1	E11.5	E12.5	E14.5	E17.5, P1	E11.5	E12.5	E14.5	E17.5, P1	E11.5	E12.5	E14.5	E17.5, P1	E11.5	E12.5	E14.5	E17.5, P1	E11.5	E12.5	E14.5	E17.5, P1
BG	E11.5	1
	E12.5	> 0,9999	1
	E14.5	> 0,9999	> 0,9999	1
	E17.5, P1	> 0,9999	> 0,9999	> 0,9999	1
OB	E11.5	0.4097				1
	E12.5		> 0,9999			0.938	1
	E14.5			> 0,9999		0.7054	> 0,9999	1
	E17.5, P1				> 0,9999	0.9239	> 0,9999	> 0,9999	1
Septum	E11.5	0.0553				> 0,9999				1
	E12.5		0.9997				> 0,9999			0.997	1
	E14.5			> 0,9999				> 0,9999		0.6451	> 0,9999	1
	E17.5, P1				> 0,9999				> 0,9999	0.2739	> 0,9999	> 0,9999	1
NCx Rostral	E11.5	0.0001				0.7788				0.998				1
	E12.5		0.0149				0.0842				0.5575			> 0,9999	1
	E14.5			0.628				0.9107				0.9965		0.9605	0.9577	1
	E17.5, P1				> 0,9999				> 0,9999				> 0,9999	0.1808	0.3456	> 0,9999	1
NCx Medial	E11.5	< 0,0001				0.0056				0.0855				0.962				1
	E12.5		< 0,0001				0.0006				0.0166				0.9998			> 0,9999	1
	E14.5			0.0027				0.0148				0.0757				0.9652		0.9999	0.9961	1
	E17.5, P1				0.3867				0.678				0.4909				0.9945	0.2541	0.2978	0.9995	1
NCx Caudal	E11.5	< 0,0001				< 0,0001				0.0008				0.1735				> 0,9999				1
	E12.5		< 0,0001				< 0,0001				0.0017				0.961				> 0,9999			> 0,9999	1
	E14.5			< 0,0001				0.0006				0.0045				0.4815				> 0,9999		0.9995	0.9989	1
	E17.5, P1				0.0816				0.2198				0.1204				0.8113				> 0,9999	0.085	0.2358	0.9939	1
Thalamus	E11.5	< 0,0001				< 0,0001				< 0,0001				0.0288				0.9697				> 0,9999				1
	E12.5		< 0,0001				< 0,0001				0.0024				0.9763				> 0,9999				> 0,9999			> 0,9999	1
	E14.5			< 0,0001				< 0,0001				< 0,0001				0.0021				0.5792				0.9841		> 0,9999	> 0,9999	1
	E17.5, P1				< 0,0001				< 0,0001				< 0,0001				< 0,0001				0.0146				0.113	> 0,9999	> 0,9999	> 0,9999	1

## Sheet: Legend to Table EV1
Statistical comparison of TdTomato intensity measurements in Rx-Cre;ROSA26-TdTomato mouse embryos shown in Figure EV1C,D. Numbers are P values for the indicated comparisons between groups.
