# Supplementary material for: Repression of Irs2 by let‐7 miRNAs is essential for homeostasis of the telencephalic neuroepithelium
Source: EMBO J. 2020 Sep 28;39(21):e105479. doi: 10.15252/embj.2020105479 (PMC7604626; doi:10.15252/embj.2020105479)
Supplement: Supplementary file 3 — Table EV2 [file EMBJ-39-e105479-s003.xlsx]

## Sheet: DESeq2_miRNA
miRNA	baseMean	log2FoldChange	lfcSE	stat	pvalue	padj
mmu-let-7i-5p|MIMAT0000122|MI0000138	5814.54	-1.71105	0.226282	-7.5616	3.98138e-14	1.7319e-12
mmu-miR-99a-5p|MIMAT0000131|MI0000146	20081	-0.989482	0.15071	-6.56547	5.18691e-11	1.80505e-09
mmu-let-7g-5p|MIMAT0000121|MI0000137	5641.15	-1.22742	0.203298	-6.03757	1.56457e-09	4.53725e-08
mmu-let-7f-5p|MIMAT0000525|MI0000563	7348.89	-1.25371	0.217646	-5.76033	8.39486e-09	1.87295e-07
mmu-let-7f-5p|MIMAT0000525|MI0000562	7257.82	-1.25608	0.21822	-5.75603	8.61127e-09	1.87295e-07
mmu-let-7b-5p|MIMAT0000522|MI0000558	328.797	-2.25606	0.422195	-5.34364	9.10991e-08	1.76125e-06
mmu-miR-98-5p|MIMAT0000545|MI0000586	298.451	-1.60256	0.333576	-4.80418	1.55385e-06	2.70369e-05
mmu-let-7c-5p|MIMAT0000523|MI0000559	10029.6	-1.66643	0.356298	-4.67706	2.9102e-06	4.23309e-05
mmu-let-7c-5p|MIMAT0000523|MI0000560	9974.61	-1.66831	0.356749	-4.67641	2.91937e-06	4.23309e-05
mmu-miR-139-5p|MIMAT0000656|MI0000693	645.887	-1.05618	0.24967	-4.23032	2.3336e-05	0.000312344
mmu-let-7d-5p|MIMAT0000383|MI0000405	1221.33	-1.43948	0.358759	-4.01239	6.01061e-05	0.000747033
mmu-let-7a-5p|MIMAT0000521|MI0000556	9712.51	-1.04165	0.264887	-3.93244	8.40896e-05	0.000915439
mmu-let-7a-5p|MIMAT0000521|MI0000557	9696.35	-1.04127	0.264806	-3.93218	8.41783e-05	0.000915439
mmu-let-7j|MIMAT0025123|MI0021908	150.293	-1.23021	0.358774	-3.42894	0.000605947	NA
mmu-miR-149-5p|MIMAT0000159|MI0000171	1732.87	-0.748643	0.223128	-3.35521	0.000793039	0.00811699
mmu-miR-9-5p|MIMAT0000142|MI0000721	279356	-0.757433	0.233536	-3.24333	0.00118143	0.0103275
mmu-miR-9-5p|MIMAT0000142|MI0000720	279351	-0.757373	0.233522	-3.24327	0.00118168	0.0103275
mmu-miR-9-5p|MIMAT0000142|MI0000157	279392	-0.75688	0.233463	-3.24197	0.00118707	0.0103275
mmu-miR-125b-5p|MIMAT0000136|MI0000725	22708.3	-0.507901	0.164538	-3.08683	0.00202306	0.0153049
mmu-miR-125b-5p|MIMAT0000136|MI0000152	22262.9	-0.505588	0.164789	-3.06809	0.00215431	0.0156187
mmu-miR-30c-5p|MIMAT0000514|MI0000547	6028.54	-0.547585	0.182613	-2.99861	0.00271217	0.0181817
mmu-miR-30c-5p|MIMAT0000514|MI0000548	6029.38	-0.547647	0.182666	-2.99809	0.0027168	0.0181817
mmu-miR-20b-5p|MIMAT0003187|MI0003536	2972.14	0.579801	0.209146	2.77224	0.00556727	0.0358779
mmu-miR-504-5p|MIMAT0004889|MI0005515	303.099	-0.660353	0.266796	-2.47512	0.013319	0.082768
mmu-miR-106a-5p|MIMAT0000385|MI0000406	1488.35	0.593149	0.245594	2.41516	0.0157284	0.0943702
mmu-miR-26a-5p|MIMAT0000533|MI0000573	28485.9	-0.519238	0.218511	-2.37626	0.0174892	0.0982862
mmu-miR-26a-5p|MIMAT0000533|MI0000706	28490.1	-0.519065	0.21848	-2.3758	0.0175108	0.0982862
mmu-miR-486a-5p|MIMAT0003130|MI0003493	4736.95	0.409947	0.174422	2.35033	0.018757	0.0989007
mmu-miR-486b-5p|MIMAT0014943|MI0003493	4736.95	0.409947	0.174422	2.35033	0.018757	0.0989007
mmu-miR-451a|MIMAT0001632|MI0001730	740.886	0.50885	0.219414	2.31913	0.020388	0.104338
mmu-miR-7b-5p|MIMAT0000678|MI0000730	466.397	-0.700002	0.308266	-2.27077	0.0231608	0.115142
mmu-miR-181a-5p|MIMAT0000210|MI0000223	11288.9	-0.585859	0.272687	-2.14847	0.0316765	0.150967
mmu-miR-181a-5p|MIMAT0000210|MI0000697	11301.3	-0.58436	0.272666	-2.14314	0.0321022	0.150967
mmu-miR-301a-5p|MIMAT0017008|MI0000401	236.686	-0.577993	0.271407	-2.12961	0.0332036	0.152037
mmu-miR-125a-5p|MIMAT0000135|MI0000151	13856.9	-0.451782	0.218096	-2.07149	0.0383135	0.170937
mmu-miR-124-5p|MIMAT0004527|MI0000150	218.697	-0.667027	0.331082	-2.01469	0.0439371	0.180248
mmu-miR-124-5p|MIMAT0004527|MI0000717	218.697	-0.667027	0.331082	-2.01469	0.0439371	0.180248
mmu-miR-124-5p|MIMAT0004527|MI0000716	218.514	-0.665672	0.330566	-2.01373	0.0440378	0.180248
mmu-miR-18b-5p|MIMAT0004858|MI0005483	453.735	0.534067	0.265846	2.00893	0.044544	0.180248
mmu-miR-486a-5p|MIMAT0003130|MI0014103	5026.63	0.352786	0.179023	1.97062	0.0487671	0.188566
mmu-miR-486b-5p|MIMAT0014943|MI0014103	5026.63	0.352786	0.179023	1.97062	0.0487671	0.188566
mmu-let-7e-5p|MIMAT0000524|MI0000561	7509.78	-0.596563	0.307779	-1.93828	0.0525886	0.198922
mmu-miR-6540-5p|MIMAT0025585|MI0022356	366.604	-0.569717	0.303878	-1.87482	0.0608169	0.225152
mmu-miR-204-5p|MIMAT0000237|MI0000247	94.7984	-0.678672	0.363994	-1.86452	0.0622492	NA
mmu-miR-130b-5p|MIMAT0004583|MI0000408	2203.96	-0.590183	0.319785	-1.84556	0.0649555	0.235464
mmu-miR-20a-5p|MIMAT0000529|MI0000568	20544.3	0.361219	0.200363	1.80282	0.0714159	0.253599
mmu-miR-186-5p|MIMAT0000215|MI0000228	483.987	-0.413305	0.231018	-1.78906	0.0736059	0.256148
mmu-miR-592-5p|MIMAT0003730|MI0004127	29.1762	-0.876262	0.498688	-1.75713	0.078895	NA
mmu-miR-134-5p|MIMAT0000146|MI0000160	4476.16	0.297574	0.173232	1.71777	0.0858378	0.272269
mmu-miR-129-5p|MIMAT0000209|MI0000222	742.911	-0.466908	0.271853	-1.7175	0.0858882	0.272269
mmu-miR-129-5p|MIMAT0000209|MI0000585	742.727	-0.466416	0.271635	-1.71706	0.0859673	0.272269
mmu-miR-34c-5p|MIMAT0000381|MI0000403	424.347	0.397972	0.232614	1.71087	0.0871049	0.272269
mmu-miR-532-5p|MIMAT0002889|MI0003206	3229.68	-0.443551	0.259785	-1.70737	0.0877525	0.272269
mmu-miR-379-5p|MIMAT0000743|MI0000796	10914.6	0.313109	0.184205	1.69979	0.0891712	0.272269
mmu-miR-383-5p|MIMAT0000748|MI0000800	20.9368	-0.854623	0.50397	-1.69578	0.0899271	NA
mmu-miR-7a-5p|MIMAT0000677|MI0000728	12257.3	-0.467073	0.276033	-1.69209	0.090629	0.272269
mmu-miR-7a-5p|MIMAT0000677|MI0000729	12105.6	-0.467576	0.27644	-1.69142	0.0907562	0.272269
mmu-miR-484|MIMAT0003127|MI0003491	2144.01	-0.461719	0.278321	-1.65894	0.0971278	0.286445
mmu-miR-672-5p|MIMAT0003735|MI0004258	304.783	-0.515328	0.32138	-1.60348	0.108828	0.315601
mmu-miR-199b-5p|MIMAT0000672|MI0000714	462.947	0.643697	0.406962	1.58171	0.113715	0.324368
mmu-miR-10b-5p|MIMAT0000208|MI0000221	201.183	-0.542952	0.350669	-1.54833	0.121542	NA
mmu-miR-181b-5p|MIMAT0000673|MI0000723	16244.7	-0.450786	0.303327	-1.48614	0.137242	0.385164
mmu-miR-340-5p|MIMAT0004651|MI0000623	3435.45	-0.425777	0.290463	-1.46586	0.142687	0.394089
mmu-miR-181b-5p|MIMAT0000673|MI0000823	18817.4	-0.443231	0.305799	-1.44942	0.147221	0.400258
mmu-miR-301b-5p|MIMAT0017232|MI0004122	107.881	-0.523606	0.366503	-1.42865	0.153104	NA
mmu-miR-30e-5p|MIMAT0000248|MI0000259	5176.35	-0.364377	0.256615	-1.41994	0.155626	0.415496
mmu-miR-185-5p|MIMAT0000214|MI0000227	1117.65	-0.289093	0.204569	-1.41318	0.157602	0.415496
mmu-miR-205-5p|MIMAT0000238|MI0000248	222.164	0.619292	0.447839	1.38285	0.166712	0.432954
mmu-miR-30a-5p|MIMAT0000128|MI0000144	14522.6	-0.324625	0.242026	-1.34128	0.17983	0.460153
mmu-miR-188-5p|MIMAT0000217|MI0000230	11.7561	-0.669781	0.50035	-1.33862	0.180693	NA
mmu-miR-483-5p|MIMAT0004782|MI0003484	204.789	0.496096	0.373044	1.32986	0.183564	NA
mmu-miR-199a-5p|MIMAT0000229|MI0000241	6957.01	0.49134	0.370936	1.32459	0.185306	0.461013
mmu-miR-199a-5p|MIMAT0000229|MI0000713	6957.79	0.491227	0.370985	1.32411	0.185465	0.461013
mmu-miR-667-5p|MIMAT0017239|MI0004196	215.131	0.407078	0.316449	1.28639	0.198305	NA
mmu-miR-26b-5p|MIMAT0000534|MI0000575	1746.66	-0.27304	0.217534	-1.25516	0.209421	0.513228
mmu-miR-18a-5p|MIMAT0000528|MI0000567	691.477	0.337385	0.272093	1.23996	0.21499	0.51956
mmu-miR-3078-5p|MIMAT0014864|MI0014041	7.63462	-0.584848	0.483217	-1.21032	0.226155	NA
mmu-miR-1291|MIMAT0031397|MI0026023	312.046	0.426124	0.353727	1.20467	0.22833	0.539712
mmu-miR-17-5p|MIMAT0000649|MI0000687	12352.6	0.276294	0.229945	1.20156	0.229533	0.539712
mmu-miR-384-5p|MIMAT0004745|MI0001146	117.85	-0.438953	0.366198	-1.19868	0.230654	NA
mmu-miR-3080-5p|MIMAT0014868|MI0014043	3.99307	-0.51626	0.431909	-1.1953	0.231971	NA
mmu-miR-6240|MIMAT0024861|MI0021587	52.4007	0.58663	0.49545	1.18403	0.236399	NA
mmu-miR-5113|MIMAT0020621|MI0018022	22.1385	-0.592334	0.504321	-1.17452	0.240188	NA
mmu-miR-99b-5p|MIMAT0000132|MI0000147	42721.9	-0.179314	0.154162	-1.16315	0.244767	0.565783
mmu-miR-181d-5p|MIMAT0004324|MI0005450	7442.23	-0.340277	0.29401	-1.15736	0.247124	0.565783
mmu-miR-543-5p|MIMAT0017207|MI0003519	10.4084	0.562873	0.492742	1.14233	0.253318	NA
mmu-miR-2137|MIMAT0011213|MI0010750	34.0323	0.567654	0.500032	1.13524	0.256277	NA
mmu-miR-433-5p|MIMAT0001419|MI0001525	24.507	0.561558	0.497303	1.12921	0.25881	NA
mmu-miR-1247-5p|MIMAT0014800|MI0004120	7.90375	0.540417	0.483949	1.11668	0.26413	NA
mmu-miR-192-5p|MIMAT0000517|MI0000551	363.651	-0.279961	0.251013	-1.11532	0.264712	0.591373
mmu-miR-146b-5p|MIMAT0003475|MI0004665	777.25	-0.37166	0.3335	-1.11442	0.265098	0.591373
mmu-miR-3102-5p.2-5p|MIMAT0014934|MI0014099	4.67074	0.501873	0.451787	1.11086	0.266627	NA
mmu-miR-150-5p|MIMAT0000160|MI0000172	19.5548	-0.559792	0.504071	-1.11054	0.266765	NA
mmu-miR-380-5p|MIMAT0000744|MI0000797	132.556	0.357406	0.323746	1.10397	0.269607	NA
mmu-miR-431-5p|MIMAT0001418|MI0001524	454.554	0.322555	0.293999	1.09713	0.272585	0.59946
mmu-miR-1843b-5p|MIMAT0019345|MI0016971	27.9795	-0.523865	0.4846	-1.08103	0.279685	NA
mmu-miR-503-5p|MIMAT0003188|MI0003538	355.301	0.254233	0.239965	1.05946	0.289392	0.59946
mmu-miR-28c|MIMAT0019339|MI0000690	275.425	0.291602	0.277522	1.05074	0.29338	0.59946
mmu-miR-677-5p|MIMAT0003451|MI0004634	619.16	0.396967	0.378715	1.04819	0.29455	0.59946
mmu-miR-28a-5p|MIMAT0000653|MI0000690	275.609	0.289768	0.276738	1.04708	0.295061	0.59946
mmu-miR-187-5p|MIMAT0016997|MI0000229	28.3273	-0.503597	0.498642	-1.00994	0.312526	NA
mmu-miR-92b-5p|MIMAT0017278|MI0005521	2388.98	-0.368263	0.366638	-1.00443	0.315171	0.59946
mmu-miR-3473b|MIMAT0020367|MI0016997	104.217	0.428899	0.435155	0.985623	0.324318	NA
mmu-miR-382-5p|MIMAT0000747|MI0000799	4260.02	0.132522	0.134527	0.985096	0.324577	0.59946
mmu-miR-322-5p|MIMAT0000548|MI0000590	121.199	0.408912	0.417221	0.980085	0.327044	NA
mmu-miR-30d-5p|MIMAT0000515|MI0000549	27279.4	-0.30117	0.312184	-0.964721	0.334684	0.59946
mmu-miR-128-2-5p|MIMAT0017069|MI0000726	7.20399	-0.421213	0.441451	-0.954157	0.340004	NA
mmu-miR-15a-5p|MIMAT0000526|MI0000564	66.9111	-0.38391	0.404179	-0.949854	0.342187	NA
mmu-miR-1843a-5p|MIMAT0014805|MI0004155	36.0927	-0.439742	0.471154	-0.933329	0.35065	NA
mmu-miR-7033-5p|MIMAT0027970|MI0022882	12.8776	0.467757	0.503844	0.928377	0.353212	NA
mmu-miR-299a-3p|MIMAT0004577|MI0000399	482.765	0.324978	0.352923	0.920819	0.357145	0.59946
mmu-miR-299b-3p|MIMAT0022837|MI0000399	482.765	0.324978	0.352923	0.920819	0.357145	0.59946
mmu-miR-223-5p|MIMAT0017056|MI0000703	8.80905	0.455292	0.495363	0.919108	0.358039	NA
mmu-miR-1843b-5p|MIMAT0019345|MI0004155	35.909	-0.432135	0.470771	-0.91793	0.358655	NA
mmu-miR-1981-5p|MIMAT0009458|MI0009992	544.745	0.291352	0.321757	0.905501	0.3652	0.59946
mmu-miR-21a-5p|MIMAT0000530|MI0000569	10910.6	0.244491	0.270041	0.905385	0.365261	0.59946
mmu-miR-1839-5p|MIMAT0009456|MI0009991	351.553	-0.287914	0.319491	-0.901166	0.3675	0.59946
mmu-miR-143-3p|MIMAT0000247|MI0000257	3215.82	0.312071	0.348457	0.895578	0.370478	0.59946
mmu-miR-411-5p|MIMAT0004747|MI0001163	3918.33	0.248776	0.279105	0.891335	0.37275	0.59946
mmu-miR-325-5p|MIMAT0000558|MI0000597	104.797	-0.31349	0.351824	-0.891041	0.372907	NA
mmu-miR-181c-5p|MIMAT0000674|MI0000724	164.018	-0.324243	0.364589	-0.889336	0.373822	NA
mmu-miR-494-5p|MIMAT0017215|MI0003532	4.02671	0.369856	0.424901	0.870451	0.384054	NA
mmu-miR-361-5p|MIMAT0000704|MI0000761	424.072	-0.200688	0.231996	-0.865051	0.387011	0.59946
mmu-miR-6539|MIMAT0025584|MI0022355	23.8637	0.436535	0.50501	0.864408	0.387364	NA
mmu-miR-7224-5p|MIMAT0028416|MI0023719	1.55453	-0.230819	0.268359	-0.860113	0.389727	NA
mmu-miR-210-5p|MIMAT0017052|MI0000695	11.1003	0.427608	0.497267	0.859915	0.389836	NA
mmu-miR-3963|MIMAT0019341|MI0016968	29.7132	-0.42486	0.496472	-0.855759	0.392131	NA
mmu-miR-214-5p|MIMAT0004664|MI0000698	195.288	0.378977	0.447844	0.846224	0.397428	NA
mmu-miR-224-5p|MIMAT0000671|MI0000711	923.461	-0.203971	0.241877	-0.843284	0.39907	0.59946
mmu-miR-142a-5p|MIMAT0000154|MI0000167	72.2289	0.346904	0.41433	0.837264	0.402444	NA
mmu-miR-378c|MIMAT0025138|MI0021923	1554.75	0.299059	0.359297	0.832344	0.405215	0.59946
mmu-miR-194-5p|MIMAT0000224|MI0000236	62.9013	-0.346274	0.417897	-0.828609	0.407326	NA
mmu-miR-299b-3p|MIMAT0022837|MI0019180	6.69488	0.365377	0.441397	0.827775	0.407798	NA
mmu-miR-467a-5p|MIMAT0003409|MI0002402	223.914	0.317483	0.385325	0.823937	0.409976	0.59946
mmu-miR-467a-5p|MIMAT0003409|MI0004671	223.914	0.317483	0.385325	0.823937	0.409976	0.59946
mmu-miR-467a-5p|MIMAT0003409|MI0014053	223.914	0.317483	0.385325	0.823937	0.409976	0.59946
mmu-miR-467a-5p|MIMAT0003409|MI0014056	223.914	0.317483	0.385325	0.823937	0.409976	0.59946
mmu-miR-467a-5p|MIMAT0003409|MI0014059	223.914	0.317483	0.385325	0.823937	0.409976	0.59946
mmu-miR-467a-5p|MIMAT0003409|MI0014062	223.914	0.317483	0.385325	0.823937	0.409976	0.59946
mmu-miR-467a-5p|MIMAT0003409|MI0014065	223.914	0.317483	0.385325	0.823937	0.409976	0.59946
mmu-miR-467a-5p|MIMAT0003409|MI0014069	223.914	0.317483	0.385325	0.823937	0.409976	0.59946
mmu-miR-467a-5p|MIMAT0003409|MI0014072	223.914	0.317483	0.385325	0.823937	0.409976	0.59946
mmu-miR-467a-5p|MIMAT0003409|MI0014074	223.914	0.317483	0.385325	0.823937	0.409976	0.59946
mmu-miR-467a-5p|MIMAT0003409|MI0014076	223.914	0.317483	0.385325	0.823937	0.409976	0.59946
mmu-miR-467b-5p|MIMAT0005448|MI0002402	223.914	0.317483	0.385325	0.823937	0.409976	0.59946
mmu-miR-467b-5p|MIMAT0005448|MI0004671	223.914	0.317483	0.385325	0.823937	0.409976	0.59946
mmu-miR-467b-5p|MIMAT0005448|MI0014053	223.914	0.317483	0.385325	0.823937	0.409976	0.59946
mmu-miR-467b-5p|MIMAT0005448|MI0014056	223.914	0.317483	0.385325	0.823937	0.409976	0.59946
mmu-miR-467b-5p|MIMAT0005448|MI0014059	223.914	0.317483	0.385325	0.823937	0.409976	0.59946
mmu-miR-467b-5p|MIMAT0005448|MI0014062	223.914	0.317483	0.385325	0.823937	0.409976	0.59946
mmu-miR-467b-5p|MIMAT0005448|MI0014065	223.914	0.317483	0.385325	0.823937	0.409976	0.59946
mmu-miR-467b-5p|MIMAT0005448|MI0014069	223.914	0.317483	0.385325	0.823937	0.409976	0.59946
mmu-miR-467b-5p|MIMAT0005448|MI0014072	223.914	0.317483	0.385325	0.823937	0.409976	0.59946
mmu-miR-467b-5p|MIMAT0005448|MI0014074	223.914	0.317483	0.385325	0.823937	0.409976	0.59946
mmu-miR-467b-5p|MIMAT0005448|MI0014076	223.914	0.317483	0.385325	0.823937	0.409976	0.59946
mmu-miR-302a-5p|MIMAT0004579|MI0000402	27.081	0.404038	0.4974	0.8123	0.41662	NA
mmu-miR-1231-5p|MIMAT0022357|MI0019183	3.41073	0.320706	0.398237	0.805313	0.420639	NA
mmu-miR-6937-5p|MIMAT0027774|MI0022784	1.79766	0.249307	0.309713	0.80496	0.420843	NA
mmu-miR-23b-5p|MIMAT0016980|MI0000141	13.0525	-0.392324	0.48798	-0.803975	0.421412	NA
mmu-miR-292a-5p|MIMAT0000369|MI0000390	30.0144	0.38991	0.496747	0.784927	0.432497	NA
mmu-miR-466c-5p|MIMAT0004877|MI0005505	7.93957	0.372862	0.476874	0.781887	0.434281	NA
mmu-miR-466c-5p|MIMAT0004877|MI0014057	7.93957	0.372862	0.476874	0.781887	0.434281	NA
mmu-miR-466c-5p|MIMAT0004877|MI0031753	7.93957	0.372862	0.476874	0.781887	0.434281	NA
mmu-miR-423-5p|MIMAT0004825|MI0004637	3608.18	-0.304733	0.397501	-0.766621	0.443307	0.64074
mmu-miR-409-5p|MIMAT0004746|MI0001160	738.395	0.144613	0.189577	0.762818	0.445572	0.64074
mmu-miR-6942-5p|MIMAT0027784|MI0022789	2.42726	0.294844	0.393527	0.749236	0.453715	NA
mmu-miR-3068-5p|MIMAT0014842|MI0014030	13.7945	-0.374511	0.504165	-0.742834	0.457582	NA
mmu-miR-6538|MIMAT0025583|MI0022354	12.8826	0.365307	0.498068	0.733448	0.463285	NA
mmu-miR-1224-5p|MIMAT0005460|MI0004118	2.12031	-0.239074	0.327789	-0.729354	0.465785	NA
mmu-miR-493-5p|MIMAT0017276|MI0005514	144.22	0.22837	0.31432	0.726552	0.4675	NA
mmu-miR-671-5p|MIMAT0003731|MI0004133	69.0818	0.290652	0.400738	0.72529	0.468274	NA
mmu-miR-16-5p|MIMAT0000527|MI0000565	2150.61	-0.106111	0.148331	-0.715365	0.474383	0.669578
mmu-miR-25-5p|MIMAT0017049|MI0000689	976.258	-0.293754	0.410896	-0.714911	0.474664	0.669578
mmu-miR-1251-5p|MIMAT0014824|MI0014021	16.1243	0.360055	0.504807	0.713254	0.475688	NA
mmu-miR-3076-5p|MIMAT0014860|MI0014039	1.79771	0.252116	0.356941	0.706324	0.479987	NA
mmu-miR-7059-5p|MIMAT0028022|MI0022908	3.22382	-0.296422	0.41991	-0.705918	0.480239	NA
mmu-miR-155-5p|MIMAT0000165|MI0000177	314.697	-0.247478	0.35316	-0.700754	0.483457	0.669578
mmu-miR-342-5p|MIMAT0004653|MI0000627	544.561	-0.267914	0.382679	-0.700102	0.483864	0.669578
mmu-miR-93-5p|MIMAT0000540|MI0000581	13259.7	0.139679	0.199971	0.698496	0.484867	0.669578
mmu-miR-7054-5p|MIMAT0028012|MI0022903	1.13079	-0.158941	0.227589	-0.698366	0.484948	NA
mmu-miR-6915-5p|MIMAT0027730|MI0022762	0.969847	0.151384	0.217925	0.694661	0.487268	NA
mmu-miR-7068-5p|MIMAT0028042|MI0022918	0.969847	0.151384	0.217925	0.694661	0.487268	NA
mmu-miR-488-5p|MIMAT0003449|MI0004633	18.7811	-0.347939	0.502147	-0.692903	0.488371	NA
mmu-miR-338-5p|MIMAT0004647|MI0000619	44.0306	-0.336681	0.490364	-0.686594	0.492339	NA
mmu-miR-24-1-5p|MIMAT0000218|MI0000231	3.19573	-0.285296	0.415655	-0.686377	0.492476	NA
mmu-miR-3061-5p|MIMAT0014828|MI0014023	3.19573	-0.285296	0.415655	-0.686377	0.492476	NA
mmu-miR-7666-3p|MIMAT0029839|MI0025006	0.975096	-0.153733	0.224544	-0.684646	0.493567	NA
mmu-miR-344b-3p|MIMAT0014926|MI0014095	1.66088	-0.213702	0.312494	-0.683861	0.494063	NA
mmu-miR-3075-5p|MIMAT0014858|MI0014038	4.60611	0.294929	0.431419	0.683626	0.494211	NA
mmu-miR-1298-5p|MIMAT0014809|MI0004300	8.32664	0.323232	0.474936	0.680581	0.496137	NA
mmu-miR-27a-5p|MIMAT0004633|MI0000578	85.3967	0.290524	0.427805	0.679105	0.497071	NA
mmu-miR-19b-1-5p|MIMAT0017065|MI0000718	1.3238	0.192139	0.28447	0.675429	0.499403	NA
mmu-miR-16-5p|MIMAT0000527|MI0000566	2157.04	-0.0997282	0.147905	-0.67427	0.50014	0.678708
mmu-miR-328-5p|MIMAT0017030|MI0000603	0.877977	0.142765	0.212139	0.672978	0.500961	NA
mmu-miR-6991-5p|MIMAT0027884|MI0022839	0.877977	0.142765	0.212139	0.672978	0.500961	NA
mmu-miR-6988-3p|MIMAT0027879|MI0022836	1.03128	-0.146988	0.219755	-0.668871	0.503578	NA
mmu-miR-7648-3p|MIMAT0029799|MI0024986	1.96462	-0.212422	0.317724	-0.668574	0.503767	NA
mmu-miR-6960-5p|MIMAT0027820|MI0022807	10.4013	-0.326958	0.495705	-0.659582	0.509522	NA
mmu-miR-666-5p|MIMAT0003737|MI0004553	167.448	0.223267	0.339302	0.658019	0.510526	NA
mmu-miR-679-5p|MIMAT0003455|MI0004638	596.988	0.208902	0.318596	0.655696	0.51202	0.680087
mmu-miR-466f-5p|MIMAT0004881|MI0005507	3.3189	0.267993	0.410611	0.652668	0.51397	NA
mmu-miR-466f-5p|MIMAT0004881|MI0005508	3.3189	0.267993	0.410611	0.652668	0.51397	NA
mmu-miR-466f-5p|MIMAT0004881|MI0005509	3.3189	0.267993	0.410611	0.652668	0.51397	NA
mmu-miR-466f-5p|MIMAT0004881|MI0006291	3.3189	0.267993	0.410611	0.652668	0.51397	NA
mmu-miR-466f|MIMAT0005844|MI0005507	3.3189	0.267993	0.410611	0.652668	0.51397	NA
mmu-miR-466f|MIMAT0005844|MI0005508	3.3189	0.267993	0.410611	0.652668	0.51397	NA
mmu-miR-466f|MIMAT0005844|MI0005509	3.3189	0.267993	0.410611	0.652668	0.51397	NA
mmu-miR-466f|MIMAT0005844|MI0006291	3.3189	0.267993	0.410611	0.652668	0.51397	NA
mmu-miR-574-5p|MIMAT0004893|MI0005518	217.517	0.177596	0.274568	0.646819	0.517749	NA
mmu-miR-1950|MIMAT0009417|MI0009941	1.71941	0.224008	0.349352	0.641211	0.521385	NA
mmu-miR-465b-5p|MIMAT0004871|MI0005498	1.35189	0.181223	0.283251	0.639794	0.522307	NA
mmu-miR-465b-5p|MIMAT0004871|MI0005499	1.35189	0.181223	0.283251	0.639794	0.522307	NA
mmu-miR-7653-5p|MIMAT0029812|MI0024993	1.62754	0.22887	0.358419	0.638554	0.523113	NA
mmu-miR-3970|MIMAT0019355|MI0016980	1.83782	-0.131967	0.207924	-0.634691	0.52563	NA
mmu-miR-6944-5p|MIMAT0027788|MI0022791	0.786107	0.127465	0.201434	0.632787	0.526873	NA
mmu-miR-3093-5p|MIMAT0014907|MI0014086	12.382	-0.314358	0.500166	-0.628508	0.529671	NA
mmu-miR-21c|MIMAT0025148|MI0021932	0.707811	0.125457	0.199696	0.62824	0.529847	NA
mmu-miR-706|MIMAT0003496|MI0004690	0.707811	0.125457	0.199696	0.62824	0.529847	NA
mmu-miR-7066-5p|MIMAT0028036|MI0022915	3.2876	-0.258733	0.412472	-0.627274	0.53048	NA
mmu-miR-708-5p|MIMAT0004828|MI0004692	1576.23	-0.186816	0.298546	-0.625755	0.531476	0.700582
mmu-miR-6904-5p|MIMAT0027708|MI0022751	0.615941	0.123656	0.198127	0.624125	0.532545	NA
mmu-miR-7053-5p|MIMAT0028010|MI0022902	0.615941	0.123656	0.198127	0.624125	0.532545	NA
mmu-miR-1948-5p|MIMAT0017344|MI0009939	2.32617	-0.235215	0.378887	-0.620805	0.534728	NA
mmu-miR-675-5p|MIMAT0003725|MI0004123	9.5306	0.303584	0.48993	0.619648	0.535489	NA
mmu-miR-346-5p|MIMAT0000597|MI0000634	35.3871	-0.311609	0.503136	-0.619333	0.535697	NA
mmu-miR-302c-5p|MIMAT0003375|MI0003717	0.524071	0.121506	0.196241	0.619171	0.535804	NA
mmu-miR-6936-5p|MIMAT0027772|MI0022783	0.524071	0.121506	0.196241	0.619171	0.535804	NA
mmu-miR-1191b-5p|MIMAT0029866|MI0025021	0.791313	-0.127731	0.206443	-0.618725	0.536097	NA
mmu-miR-873a-5p|MIMAT0004936|MI0005550	0.847496	-0.122562	0.202279	-0.605905	0.544578	NA
mmu-miR-9768-5p|MIMAT0036459|MI0031120	1.44901	-0.182286	0.301722	-0.604151	0.545743	NA
mmu-miR-6546-5p|MIMAT0029792|MI0024983	1.4771	-0.180088	0.298623	-0.60306	0.546469	NA
mmu-miR-191-5p|MIMAT0000221|MI0000233	9318.9	-0.156857	0.260141	-0.602971	0.546528	0.712063
mmu-miR-22-5p|MIMAT0004629|MI0000570	7.35448	-0.272794	0.45303	-0.602154	0.547072	NA
mmu-miR-665-5p|MIMAT0017238|MI0004171	0.763221	-0.120997	0.201301	-0.601078	0.547788	NA
mmu-miR-7042-5p|MIMAT0027988|MI0022891	0.73513	-0.120423	0.200939	-0.599303	0.548971	NA
mmu-miR-101b-5p|MIMAT0017046|MI0000649	0.353906	0.112015	0.187734	0.596669	0.550728	NA
mmu-miR-107-5p|MIMAT0017048|MI0000684	0.353906	0.112015	0.187734	0.596669	0.550728	NA
mmu-miR-1192|MIMAT0005850|MI0006297	0.353906	0.112015	0.187734	0.596669	0.550728	NA
mmu-miR-1258-5p|MIMAT0029904|MI0025040	0.353906	0.112015	0.187734	0.596669	0.550728	NA
mmu-miR-219b-5p|MIMAT0029806|MI0024990	0.353906	0.112015	0.187734	0.596669	0.550728	NA
mmu-miR-21b|MIMAT0025121|MI0021906	0.353906	0.112015	0.187734	0.596669	0.550728	NA
mmu-miR-3069-5p|MIMAT0014844|MI0014031	0.353906	0.112015	0.187734	0.596669	0.550728	NA
mmu-miR-3089-5p|MIMAT0014899|MI0014082	0.353906	0.112015	0.187734	0.596669	0.550728	NA
mmu-miR-6897-5p|MIMAT0027694|MI0022744	0.353906	0.112015	0.187734	0.596669	0.550728	NA
mmu-miR-6909-5p|MIMAT0027718|MI0022756	0.353906	0.112015	0.187734	0.596669	0.550728	NA
mmu-miR-6913-5p|MIMAT0027726|MI0022760	0.353906	0.112015	0.187734	0.596669	0.550728	NA
mmu-miR-7001-5p|MIMAT0027904|MI0022849	0.353906	0.112015	0.187734	0.596669	0.550728	NA
mmu-miR-7005-5p|MIMAT0027914|MI0022854	0.353906	0.112015	0.187734	0.596669	0.550728	NA
mmu-miR-7014-5p|MIMAT0027932|MI0022863	0.353906	0.112015	0.187734	0.596669	0.550728	NA
mmu-miR-7081-5p|MIMAT0028068|MI0022931	0.353906	0.112015	0.187734	0.596669	0.550728	NA
mmu-miR-7237-5p|MIMAT0028442|MI0023732	0.353906	0.112015	0.187734	0.596669	0.550728	NA
mmu-miR-878-5p|MIMAT0004932|MI0005548	0.353906	0.112015	0.187734	0.596669	0.550728	NA
mmu-miR-6933-5p|MIMAT0027766|MI0022780	1.15363	0.16172	0.27228	0.593946	0.552548	NA
mmu-miR-7083-5p|MIMAT0028072|MI0022933	12.1468	0.297831	0.501914	0.59339	0.55292	NA
mmu-miR-6516-5p|MIMAT0027343|MI0022266	1.78084	-0.180547	0.304452	-0.593025	0.553164	NA
mmu-miR-297b-5p|MIMAT0003480|MI0004674	3.62264	0.254837	0.431586	0.590467	0.554878	NA
mmu-miR-6948-5p|MIMAT0027796|MI0022795	0.635622	-0.117528	0.199088	-0.590331	0.554969	NA
mmu-let-7k|MIMAT0025580|MI0022352	0.607531	-0.116745	0.19858	-0.587897	0.556601	NA
mmu-miR-3112-5p|MIMAT0014955|MI0014109	0.579439	-0.115916	0.198039	-0.585317	0.558335	NA
mmu-miR-3962|MIMAT0019340|MI0016967	0.579439	-0.115916	0.198039	-0.585317	0.558335	NA
mmu-miR-669h-5p|MIMAT0005841|MI0006289	0.579439	-0.115916	0.198039	-0.585317	0.558335	NA
mmu-miR-7650-5p|MIMAT0029802|MI0024988	0.579439	-0.115916	0.198039	-0.585317	0.558335	NA
mmu-miR-7655-3p|MIMAT0029817|MI0024995	0.579439	-0.115916	0.198039	-0.585317	0.558335	NA
mmu-miR-103-2-5p|MIMAT0017025|MI0000588	0.262036	0.106651	0.182789	0.583463	0.559582	NA
mmu-miR-133a-5p|MIMAT0003473|MI0000159	0.262036	0.106651	0.182789	0.583463	0.559582	NA
mmu-miR-133a-5p|MIMAT0003473|MI0000820	0.262036	0.106651	0.182789	0.583463	0.559582	NA
mmu-miR-297c-5p|MIMAT0004865|MI0005492	0.262036	0.106651	0.182789	0.583463	0.559582	NA
mmu-miR-3058-5p|MIMAT0014813|MI0004418	0.262036	0.106651	0.182789	0.583463	0.559582	NA
mmu-miR-3087-3p|MIMAT0014896|MI0014080	0.262036	0.106651	0.182789	0.583463	0.559582	NA
mmu-miR-344i|MIMAT0022503|MI0019317	0.262036	0.106651	0.182789	0.583463	0.559582	NA
mmu-miR-490-5p|MIMAT0017261|MI0005002	0.262036	0.106651	0.182789	0.583463	0.559582	NA
mmu-miR-5114|MIMAT0020622|MI0018023	0.262036	0.106651	0.182789	0.583463	0.559582	NA
mmu-miR-6392-5p|MIMAT0025141|MI0021926	0.262036	0.106651	0.182789	0.583463	0.559582	NA
mmu-miR-6980-3p|MIMAT0027863|MI0022828	0.262036	0.106651	0.182789	0.583463	0.559582	NA
mmu-miR-6990-5p|MIMAT0027882|MI0022838	0.262036	0.106651	0.182789	0.583463	0.559582	NA
mmu-miR-7020-5p|MIMAT0027944|MI0022869	0.262036	0.106651	0.182789	0.583463	0.559582	NA
mmu-miR-7040-5p|MIMAT0027984|MI0022889	0.262036	0.106651	0.182789	0.583463	0.559582	NA
mmu-miR-7047-5p|MIMAT0027998|MI0022896	0.262036	0.106651	0.182789	0.583463	0.559582	NA
mmu-miR-7649-3p|MIMAT0029801|MI0024987	0.262036	0.106651	0.182789	0.583463	0.559582	NA
mmu-miR-879-5p|MIMAT0004842|MI0005472	0.262036	0.106651	0.182789	0.583463	0.559582	NA
mmu-miR-290a-5p|MIMAT0000366|MI0000388	0.551347	-0.115038	0.197462	-0.582579	0.560176	NA
mmu-miR-3082-5p|MIMAT0014872|MI0014045	0.551347	-0.115038	0.197462	-0.582579	0.560176	NA
mmu-miR-7012-5p|MIMAT0027928|MI0022861	0.551347	-0.115038	0.197462	-0.582579	0.560176	NA
mmu-miR-7037-5p|MIMAT0027978|MI0022886	0.551347	-0.115038	0.197462	-0.582579	0.560176	NA
mmu-miR-143-5p|MIMAT0017006|MI0000257	25.2979	0.293914	0.504911	0.58211	0.560493	NA
mmu-miR-7041-5p|MIMAT0027986|MI0022890	3.2406	0.228853	0.394967	0.579423	0.562304	NA
mmu-miR-676-5p|MIMAT0003781|MI0005003	44.0469	0.25776	0.447539	0.575951	0.564648	NA
mmu-miR-370-5p|MIMAT0017174|MI0001165	54.8479	0.243403	0.424143	0.573869	0.566056	NA
mmu-miR-145a-5p|MIMAT0000157|MI0000169	235.697	0.24789	0.436662	0.567692	0.570244	0.725237
mmu-miR-296-5p|MIMAT0000374|MI0000394	428.048	0.144654	0.255324	0.56655	0.57102	0.725237
mmu-miR-7668-3p|MIMAT0029843|MI0025008	1.06176	0.151998	0.269218	0.564589	0.572353	NA
mmu-miR-1970|MIMAT0009444|MI0009968	0.423748	-0.10878	0.193233	-0.562946	0.573472	NA
mmu-miR-29b-1-5p|MIMAT0004523|MI0000143	0.423748	-0.10878	0.193233	-0.562946	0.573472	NA
mmu-miR-3109-5p|MIMAT0014949|MI0014106	0.423748	-0.10878	0.193233	-0.562946	0.573472	NA
mmu-miR-7034-5p|MIMAT0027972|MI0022883	0.423748	-0.10878	0.193233	-0.562946	0.573472	NA
mmu-miR-320-5p|MIMAT0017057|MI0000704	0.395657	-0.107369	0.192249	-0.558487	0.576512	NA
mmu-miR-6900-5p|MIMAT0027700|MI0022747	0.395657	-0.107369	0.192249	-0.558487	0.576512	NA
mmu-miR-7015-5p|MIMAT0027934|MI0022864	0.395657	-0.107369	0.192249	-0.558487	0.576512	NA
mmu-miR-674-5p|MIMAT0003740|MI0004611	746.955	-0.151153	0.270946	-0.557871	0.576932	0.727436
mmu-miR-701-5p|MIMAT0003491|MI0004685	5.93883	-0.259686	0.466561	-0.556596	0.577804	NA
mmu-miR-450b-5p|MIMAT0003511|MI0004705	65.2825	0.262625	0.47295	0.55529	0.578696	NA
mmu-miR-3113-5p|MIMAT0014959|MI0014111	0.367565	-0.105857	0.191183	-0.553695	0.579787	NA
mmu-miR-5626-5p|MIMAT0022381|MI0019195	0.367565	-0.105857	0.191183	-0.553695	0.579787	NA
mmu-miR-6912-5p|MIMAT0027724|MI0022759	0.367565	-0.105857	0.191183	-0.553695	0.579787	NA
mmu-miR-6943-5p|MIMAT0027786|MI0022790	0.367565	-0.105857	0.191183	-0.553695	0.579787	NA
mmu-miR-7003-5p|MIMAT0027910|MI0022852	0.367565	-0.105857	0.191183	-0.553695	0.579787	NA
mmu-miR-7078-5p|MIMAT0028062|MI0022928	0.367565	-0.105857	0.191183	-0.553695	0.579787	NA
mmu-miR-7083-3p|MIMAT0028073|MI0022933	0.367565	-0.105857	0.191183	-0.553695	0.579787	NA
mmu-miR-7655-5p|MIMAT0029816|MI0024995	0.367565	-0.105857	0.191183	-0.553695	0.579787	NA
mmu-miR-5132-5p|MIMAT0020643|MI0018044	5.49779	0.247832	0.449336	0.551551	0.581256	NA
mmu-miR-5122|MIMAT0020630|MI0018031	6.52988	0.262775	0.476568	0.55139	0.581366	NA
mmu-miR-122-5p|MIMAT0000246|MI0000256	15.2041	-0.275369	0.501097	-0.549533	0.58264	NA
mmu-miR-106b-5p|MIMAT0000386|MI0000407	765.836	0.132447	0.241737	0.547898	0.583762	0.72859
mmu-miR-182-5p|MIMAT0000211|MI0000224	2819.76	0.258649	0.475178	0.544319	0.586222	0.72859
mmu-miR-130a-5p|MIMAT0016983|MI0000156	14.3819	0.270106	0.50512	0.534735	0.592833	NA
mmu-miR-466p-5p|MIMAT0014891|MI0014078	4.47859	0.238864	0.449793	0.531053	0.595382	NA
mmu-miR-215-5p|MIMAT0000904|MI0000974	1.08985	0.142026	0.268573	0.528818	0.596932	NA
mmu-miR-194-5p|MIMAT0000224|MI0000733	111.855	-0.204322	0.391859	-0.521417	0.602076	NA
mmu-miR-6934-5p|MIMAT0027768|MI0022781	2.96499	0.206183	0.397823	0.518278	0.604264	NA
mmu-miR-3074-5p|MIMAT0014856|MI0014037	95.7966	-0.206101	0.397685	-0.518253	0.604282	NA
mmu-miR-34b-5p|MIMAT0000382|MI0000404	49.1763	-0.258246	0.502242	-0.514186	0.607122	NA
mmu-miR-374c-5p|MIMAT0014953|MI0014108	1.8258	0.149071	0.292122	0.510303	0.609839	NA
mmu-miR-5620-5p|MIMAT0022367|MI0019188	1.23713	-0.146227	0.287461	-0.508685	0.610973	NA
mmu-miR-500-5p|MIMAT0017258|MI0004702	5.34214	0.229389	0.451143	0.508462	0.611129	NA
mmu-miR-101a-5p|MIMAT0004526|MI0000148	0.211874	-0.089537	0.178757	-0.500886	0.616451	NA
mmu-miR-1966-5p|MIMAT0009439|MI0009963	0.211874	-0.089537	0.178757	-0.500886	0.616451	NA
mmu-miR-19b-2-5p|MIMAT0017010|MI0000546	0.211874	-0.089537	0.178757	-0.500886	0.616451	NA
mmu-miR-291b-5p|MIMAT0003189|MI0003539	0.211874	-0.089537	0.178757	-0.500886	0.616451	NA
mmu-miR-3065-5p|MIMAT0014836|MI0014027	0.211874	-0.089537	0.178757	-0.500886	0.616451	NA
mmu-miR-3085-5p|MIMAT0014878|MI0014048	0.211874	-0.089537	0.178757	-0.500886	0.616451	NA
mmu-miR-5110|MIMAT0020618|MI0018019	0.211874	-0.089537	0.178757	-0.500886	0.616451	NA
mmu-miR-5621-5p|MIMAT0022369|MI0019189	0.211874	-0.089537	0.178757	-0.500886	0.616451	NA
mmu-miR-6395|MIMAT0025146|MI0021930	0.211874	-0.089537	0.178757	-0.500886	0.616451	NA
mmu-miR-6927-5p|MIMAT0027754|MI0022774	0.211874	-0.089537	0.178757	-0.500886	0.616451	NA
mmu-miR-6958-5p|MIMAT0027816|MI0022805	0.211874	-0.089537	0.178757	-0.500886	0.616451	NA
mmu-miR-6981-5p|MIMAT0027864|MI0022829	0.211874	-0.089537	0.178757	-0.500886	0.616451	NA
mmu-miR-7006-5p|MIMAT0027916|MI0022855	0.211874	-0.089537	0.178757	-0.500886	0.616451	NA
mmu-miR-7028-5p|MIMAT0027960|MI0022877	0.211874	-0.089537	0.178757	-0.500886	0.616451	NA
mmu-miR-7058-5p|MIMAT0028020|MI0022907	0.211874	-0.089537	0.178757	-0.500886	0.616451	NA
mmu-miR-7067-5p|MIMAT0028038|MI0022916	0.211874	-0.089537	0.178757	-0.500886	0.616451	NA
mmu-miR-7117-5p|MIMAT0028131|MI0022968	0.211874	-0.089537	0.178757	-0.500886	0.616451	NA
mmu-miR-7664-5p|MIMAT0029834|MI0025004	0.211874	-0.089537	0.178757	-0.500886	0.616451	NA
mmu-miR-8100|MIMAT0031403|MI0026029	0.211874	-0.089537	0.178757	-0.500886	0.616451	NA
mmu-miR-8116|MIMAT0031422|MI0026048	0.211874	-0.089537	0.178757	-0.500886	0.616451	NA
mmu-miR-138-5p|MIMAT0000150|MI0000722	33.6839	-0.234792	0.469517	-0.50007	0.617026	NA
mmu-miR-7688-5p|MIMAT0029906|MI0025041	41.1906	0.236129	0.475505	0.496587	0.61948	NA
mmu-miR-3473d|MIMAT0020632|MI0018033	2.4554	0.188453	0.383887	0.490907	0.623492	NA
mmu-miR-1264-5p|MIMAT0014802|MI0004130	0.183782	-0.0863227	0.176092	-0.490213	0.623983	NA
mmu-miR-141-5p|MIMAT0004533|MI0000166	0.183782	-0.0863227	0.176092	-0.490213	0.623983	NA
mmu-miR-153-5p|MIMAT0016992|MI0000175	0.183782	-0.0863227	0.176092	-0.490213	0.623983	NA
mmu-miR-1954|MIMAT0009425|MI0009949	0.183782	-0.0863227	0.176092	-0.490213	0.623983	NA
mmu-miR-1982-5p|MIMAT0009459|MI0009993	0.183782	-0.0863227	0.176092	-0.490213	0.623983	NA
mmu-miR-294-5p|MIMAT0004574|MI0000392	0.183782	-0.0863227	0.176092	-0.490213	0.623983	NA
mmu-miR-295-5p|MIMAT0004575|MI0000393	0.183782	-0.0863227	0.176092	-0.490213	0.623983	NA
mmu-miR-3083-5p|MIMAT0014874|MI0014046	0.183782	-0.0863227	0.176092	-0.490213	0.623983	NA
mmu-miR-3103-5p|MIMAT0014937|MI0014100	0.183782	-0.0863227	0.176092	-0.490213	0.623983	NA
mmu-miR-344c-5p|MIMAT0014927|MI0014096	0.183782	-0.0863227	0.176092	-0.490213	0.623983	NA
mmu-miR-381-5p|MIMAT0017081|MI0000798	0.183782	-0.0863227	0.176092	-0.490213	0.623983	NA
mmu-miR-5615-3p|MIMAT0022356|MI0019181	0.183782	-0.0863227	0.176092	-0.490213	0.623983	NA
mmu-miR-5615-3p|MIMAT0022356|MI0019182	0.183782	-0.0863227	0.176092	-0.490213	0.623983	NA
mmu-miR-669n|MIMAT0009427|MI0009951	0.183782	-0.0863227	0.176092	-0.490213	0.623983	NA
mmu-miR-6769b-5p|MIMAT0028040|MI0022917	0.183782	-0.0863227	0.176092	-0.490213	0.623983	NA
mmu-miR-6901-5p|MIMAT0027702|MI0022748	0.183782	-0.0863227	0.176092	-0.490213	0.623983	NA
mmu-miR-6921-5p|MIMAT0027742|MI0022768	0.183782	-0.0863227	0.176092	-0.490213	0.623983	NA
mmu-miR-6928-5p|MIMAT0027756|MI0022775	0.183782	-0.0863227	0.176092	-0.490213	0.623983	NA
mmu-miR-6932-5p|MIMAT0027764|MI0022779	0.183782	-0.0863227	0.176092	-0.490213	0.623983	NA
mmu-miR-6935-5p|MIMAT0027770|MI0022782	0.183782	-0.0863227	0.176092	-0.490213	0.623983	NA
mmu-miR-6951-5p|MIMAT0027802|MI0022798	0.183782	-0.0863227	0.176092	-0.490213	0.623983	NA
mmu-miR-6956-5p|MIMAT0027812|MI0022803	0.183782	-0.0863227	0.176092	-0.490213	0.623983	NA
mmu-miR-6966-5p|MIMAT0027834|MI0022814	0.183782	-0.0863227	0.176092	-0.490213	0.623983	NA
mmu-miR-6968-5p|MIMAT0027838|MI0022816	0.183782	-0.0863227	0.176092	-0.490213	0.623983	NA
mmu-miR-6994-5p|MIMAT0027890|MI0022842	0.183782	-0.0863227	0.176092	-0.490213	0.623983	NA
mmu-miR-7013-5p|MIMAT0027930|MI0022862	0.183782	-0.0863227	0.176092	-0.490213	0.623983	NA
mmu-miR-703|MIMAT0003493|MI0004687	0.183782	-0.0863227	0.176092	-0.490213	0.623983	NA
mmu-miR-7030-5p|MIMAT0027964|MI0022879	0.183782	-0.0863227	0.176092	-0.490213	0.623983	NA
mmu-miR-7046-5p|MIMAT0027996|MI0022895	0.183782	-0.0863227	0.176092	-0.490213	0.623983	NA
mmu-miR-7060-5p|MIMAT0028024|MI0022909	0.183782	-0.0863227	0.176092	-0.490213	0.623983	NA
mmu-miR-7079-5p|MIMAT0028064|MI0022929	0.183782	-0.0863227	0.176092	-0.490213	0.623983	NA
mmu-miR-7085-5p|MIMAT0028076|MI0022935	0.183782	-0.0863227	0.176092	-0.490213	0.623983	NA
mmu-miR-7087-5p|MIMAT0028080|MI0022937	0.183782	-0.0863227	0.176092	-0.490213	0.623983	NA
mmu-miR-7092-5p|MIMAT0028090|MI0022942	0.183782	-0.0863227	0.176092	-0.490213	0.623983	NA
mmu-miR-7119-5p|MIMAT0028135|MI0022970	0.183782	-0.0863227	0.176092	-0.490213	0.623983	NA
mmu-miR-7220-3p|MIMAT0028409|MI0023715	0.183782	-0.0863227	0.176092	-0.490213	0.623983	NA
mmu-miR-7231-5p|MIMAT0028430|MI0023726	0.183782	-0.0863227	0.176092	-0.490213	0.623983	NA
mmu-miR-7238-5p|MIMAT0028444|MI0023733	0.183782	-0.0863227	0.176092	-0.490213	0.623983	NA
mmu-miR-758-5p|MIMAT0017235|MI0004129	0.183782	-0.0863227	0.176092	-0.490213	0.623983	NA
mmu-miR-7658-3p|MIMAT0029823|MI0024998	0.183782	-0.0863227	0.176092	-0.490213	0.623983	NA
mmu-miR-7663-5p|MIMAT0029832|MI0025003	0.183782	-0.0863227	0.176092	-0.490213	0.623983	NA
mmu-miR-7682-3p|MIMAT0029885|MI0025030	0.183782	-0.0863227	0.176092	-0.490213	0.623983	NA
mmu-miR-7685-5p|MIMAT0029896|MI0025036	0.183782	-0.0863227	0.176092	-0.490213	0.623983	NA
mmu-miR-7687-3p|MIMAT0029903|MI0025039	0.183782	-0.0863227	0.176092	-0.490213	0.623983	NA
mmu-miR-871-5p|MIMAT0004841|MI0005471	0.183782	-0.0863227	0.176092	-0.490213	0.623983	NA
mmu-miR-3074-5p|MIMAT0014856|MI0014104	94.1494	-0.197159	0.404686	-0.48719	0.626124	NA
mmu-miR-212-5p|MIMAT0017053|MI0000696	40.9398	-0.228988	0.476084	-0.480983	0.630529	NA
mmu-miR-7687-5p|MIMAT0029902|MI0025039	1.20904	-0.131709	0.276054	-0.477114	0.633281	NA
mmu-miR-1934-5p|MIMAT0009398|MI0009923	8.59478	0.233985	0.491722	0.475849	0.634182	NA
mmu-miR-669d-5p|MIMAT0005833|MI0014051	5.17197	0.216739	0.457236	0.47402	0.635485	NA
mmu-miR-365-2-5p|MIMAT0017179|MI0001645	11.4671	0.236249	0.502742	0.469921	0.638412	NA
mmu-miR-200a-5p|MIMAT0004619|MI0000554	67.8575	0.222136	0.475672	0.466994	0.640504	NA
mmu-miR-7089-5p|MIMAT0028084|MI0022939	1.3655	0.157361	0.337204	0.466665	0.640739	NA
mmu-miR-219a-5p|MIMAT0000664|MI0000741	2.3771	0.181952	0.393767	0.462081	0.644023	NA
mmu-miR-6922-5p|MIMAT0027744|MI0022769	2.3771	0.181952	0.393767	0.462081	0.644023	NA
mmu-miR-466b-5p|MIMAT0004875|MI0005503	3.33252	0.185032	0.403387	0.458695	0.646453	NA
mmu-miR-466o-5p|MIMAT0014885|MI0005503	3.33252	0.185032	0.403387	0.458695	0.646453	NA
mmu-miR-219a-5p|MIMAT0000664|MI0000702	57.8164	-0.198164	0.432343	-0.458349	0.646702	NA
mmu-miR-138-5p|MIMAT0000150|MI0000164	20.5992	-0.229013	0.50001	-0.458016	0.646941	NA
mmu-miR-190a-5p|MIMAT0000220|MI0000232	4.07973	-0.202987	0.444524	-0.456639	0.64793	NA
mmu-miR-7070-5p|MIMAT0028046|MI0022920	2.95736	0.146209	0.322531	0.453318	0.65032	NA
mmu-miR-216a-5p|MIMAT0000662|MI0000699	2.48349	0.16758	0.372522	0.449854	0.652816	NA
mmu-miR-425-5p|MIMAT0004750|MI0001447	337.3	0.131025	0.291469	0.449533	0.653047	0.805888
mmu-miR-299a-5p|MIMAT0000377|MI0000399	47.4868	0.204732	0.457243	0.447753	0.654331	NA
mmu-miR-299b-5p|MIMAT0022836|MI0000399	47.041	0.203832	0.456049	0.446953	0.654909	NA
mmu-miR-7017-5p|MIMAT0027938|MI0022866	2.02242	-0.132674	0.297331	-0.446216	0.655441	NA
mmu-miR-221-5p|MIMAT0017060|MI0000709	36.3869	-0.208263	0.471023	-0.442151	0.65838	NA
mmu-miR-190b-5p|MIMAT0004852|MI0005478	20.7966	-0.222934	0.504675	-0.441739	0.658678	NA
mmu-miR-3473e|MIMAT0025587|MI0022357	48.7645	0.210483	0.478856	0.439554	0.66026	NA
mmu-miR-196b-5p|MIMAT0001081|MI0001151	8.49287	-0.214641	0.489994	-0.438047	0.661352	NA
mmu-miR-7073-5p|MIMAT0028052|MI0022923	8.4884	0.211445	0.485264	0.435732	0.663031	NA
mmu-miR-668-5p|MIMAT0017237|MI0004134	2.28523	0.171325	0.394819	0.433932	0.664338	NA
mmu-miR-377-5p|MIMAT0017079|MI0000794	48.1114	0.198675	0.458238	0.433562	0.664606	NA
mmu-miR-148a-5p|MIMAT0004617|MI0000550	87.753	-0.161308	0.373303	-0.432111	0.665661	NA
mmu-miR-29b-2-5p|MIMAT0017063|MI0000712	6.48411	-0.202847	0.471923	-0.429832	0.667318	NA
mmu-miR-449c-5p|MIMAT0003460|MI0004645	60.2171	0.214839	0.50444	0.425896	0.670183	NA
mmu-miR-219c-5p|MIMAT0029892|MI0025034	8.44195	-0.202368	0.477129	-0.424137	0.671466	NA
mmu-miR-669b-5p|MIMAT0003476|MI0004666	15.881	0.212515	0.504539	0.421206	0.673604	NA
mmu-miR-669b-5p|MIMAT0003476|MI0009943	15.881	0.212515	0.504539	0.421206	0.673604	NA
mmu-miR-669b-5p|MIMAT0003476|MI0009944	15.881	0.212515	0.504539	0.421206	0.673604	NA
mmu-miR-3067-5p|MIMAT0014840|MI0014029	2.22141	0.127856	0.304613	0.419733	0.674681	NA
mmu-miR-3097-5p|MIMAT0014915|MI0014090	1.86673	-0.12877	0.307239	-0.41912	0.675128	NA
mmu-miR-30b-5p|MIMAT0000130|MI0000145	162.287	-0.130875	0.315926	-0.414258	0.678685	NA
mmu-miR-6946-5p|MIMAT0027792|MI0022793	1.05335	-0.113368	0.274152	-0.413524	0.679223	NA
mmu-miR-7002-5p|MIMAT0027906|MI0022850	1.05335	-0.113368	0.274152	-0.413524	0.679223	NA
mmu-miR-6986-5p|MIMAT0027874|MI0022834	3.20496	0.173816	0.421353	0.412518	0.67996	NA
mmu-miR-293-5p|MIMAT0004573|MI0000391	0.799724	0.101655	0.246698	0.412064	0.680293	NA
mmu-miR-7038-5p|MIMAT0027980|MI0022887	5.05799	0.189676	0.46308	0.409597	0.682102	NA
mmu-miR-664-5p|MIMAT0017353|MI0012531	13.9031	-0.194738	0.494821	-0.393552	0.693912	NA
mmu-miR-331-5p|MIMAT0004643|MI0000609	27.5314	-0.197254	0.503686	-0.391621	0.695338	NA
mmu-miR-3100-5p|MIMAT0014919|MI0014092	1.02526	-0.103731	0.266165	-0.389726	0.696739	NA
mmu-miR-496a-5p|MIMAT0017244|MI0004589	1.85909	-0.135369	0.349713	-0.387088	0.698691	NA
mmu-miR-326-5p|MIMAT0017027|MI0000598	0.96989	0.0786462	0.203773	0.38595	0.699534	NA
mmu-miR-1953|MIMAT0009424|MI0009948	3.92404	-0.166256	0.433312	-0.383686	0.701211	NA
mmu-miR-582-5p|MIMAT0005291|MI0006127	5.27511	-0.178266	0.466322	-0.382281	0.702253	NA
mmu-miR-669o-5p|MIMAT0009421|MI0009945	27.9639	-0.185319	0.494211	-0.374979	0.707676	NA
mmu-miR-673-5p|MIMAT0003739|MI0004601	105.116	0.135996	0.365547	0.372033	0.709868	NA
mmu-miR-7036b-5p|MIMAT0029808|MI0024991	1.78319	0.0761237	0.207855	0.366234	0.714191	NA
mmu-miR-3095-5p|MIMAT0014911|MI0014088	2.78723	0.141942	0.390061	0.363896	0.715936	NA
mmu-miR-450a-5p|MIMAT0001546|MI0003537	162.811	-0.131935	0.36457	-0.361893	0.717432	NA
mmu-miR-7220-5p|MIMAT0028408|MI0023715	1.71104	-0.11016	0.304493	-0.361783	0.717514	NA
mmu-miR-466b-5p|MIMAT0004875|MI0005502	6.60732	0.173509	0.481403	0.360423	0.718531	NA
mmu-miR-466b-5p|MIMAT0004875|MI0005504	6.60732	0.173509	0.481403	0.360423	0.718531	NA
mmu-miR-466b-5p|MIMAT0004875|MI0014052	6.60732	0.173509	0.481403	0.360423	0.718531	NA
mmu-miR-466b-5p|MIMAT0004875|MI0014060	6.60732	0.173509	0.481403	0.360423	0.718531	NA
mmu-miR-466b-5p|MIMAT0004875|MI0014063	6.60732	0.173509	0.481403	0.360423	0.718531	NA
mmu-miR-466b-5p|MIMAT0004875|MI0014067	6.60732	0.173509	0.481403	0.360423	0.718531	NA
mmu-miR-466b-5p|MIMAT0004875|MI0014070	6.60732	0.173509	0.481403	0.360423	0.718531	NA
mmu-miR-466o-5p|MIMAT0014885|MI0005502	6.60732	0.173509	0.481403	0.360423	0.718531	NA
mmu-miR-466o-5p|MIMAT0014885|MI0005504	6.60732	0.173509	0.481403	0.360423	0.718531	NA
mmu-miR-466o-5p|MIMAT0014885|MI0014052	6.60732	0.173509	0.481403	0.360423	0.718531	NA
mmu-miR-466o-5p|MIMAT0014885|MI0014060	6.60732	0.173509	0.481403	0.360423	0.718531	NA
mmu-miR-466o-5p|MIMAT0014885|MI0014063	6.60732	0.173509	0.481403	0.360423	0.718531	NA
mmu-miR-466o-5p|MIMAT0014885|MI0014067	6.60732	0.173509	0.481403	0.360423	0.718531	NA
mmu-miR-466o-5p|MIMAT0014885|MI0014070	6.60732	0.173509	0.481403	0.360423	0.718531	NA
mmu-miR-551b-5p|MIMAT0017236|MI0004131	3.45773	-0.147911	0.411264	-0.35965	0.719109	NA
mmu-miR-3094-5p|MIMAT0014909|MI0014087	0.891594	0.0720953	0.20275	0.355586	0.72215	NA
mmu-miR-3544-5p|MIMAT0022353|MI0019179	0.891594	0.0720953	0.20275	0.355586	0.72215	NA
mmu-miR-196a-5p|MIMAT0000518|MI0000553	65.4814	0.17709	0.501529	0.353101	0.724013	NA
mmu-miR-6947-5p|MIMAT0027794|MI0022794	1.68295	-0.104493	0.300726	-0.347469	0.728239	NA
mmu-miR-193b-5p|MIMAT0017271|MI0005484	3.0067	0.143064	0.416481	0.343507	0.731217	NA
mmu-miR-505-5p|MIMAT0017259|MI0004706	53.0922	-0.169141	0.493575	-0.342685	0.731835	NA
mmu-miR-3076-3p|MIMAT0014861|MI0014039	3.24663	0.128387	0.387754	0.331104	0.740566	NA
mmu-miR-7651-5p|MIMAT0029804|MI0024989	3.15476	0.134526	0.407352	0.330246	0.741214	NA
mmu-miR-339-5p|MIMAT0000584|MI0000621	149.232	0.121313	0.367879	0.329762	0.74158	NA
mmu-miR-410-5p|MIMAT0017172|MI0001161	67.0723	0.154378	0.469154	0.329055	0.742114	NA
mmu-miR-3079-5p|MIMAT0014866|MI0014042	0.919685	0.0665413	0.203058	0.327696	0.743141	NA
mmu-miR-669f-5p|MIMAT0017327|MI0006287	14.2178	0.165404	0.505072	0.327487	0.743299	NA
mmu-miR-10a-5p|MIMAT0000648|MI0000685	214.925	-0.108327	0.332237	-0.326054	0.744383	NA
mmu-miR-1947-5p|MIMAT0009413|MI0009937	73.8598	-0.141454	0.436417	-0.324126	0.745843	NA
mmu-miR-291a-5p|MIMAT0000367|MI0000389	1.73393	0.0670172	0.207798	0.322512	0.747065	NA
mmu-miR-7669-3p|MIMAT0029845|MI0025009	2.67487	0.0989486	0.314119	0.315004	0.752759	NA
mmu-miR-3572-5p|MIMAT0022986|MI0018037	1.69136	0.0898164	0.28604	0.313999	0.753522	NA
mmu-miR-466i-5p|MIMAT0017325|MI0006292	50.0881	-0.147107	0.468846	-0.313765	0.7537	NA
mmu-miR-6997-5p|MIMAT0027896|MI0022845	2.69536	0.11678	0.373592	0.312588	0.754594	NA
mmu-miR-1188-5p|MIMAT0005843|MI0006290	32.5335	-0.150724	0.48293	-0.312103	0.754962	NA
mmu-miR-7240-5p|MIMAT0028448|MI0023735	1.11713	-0.0825571	0.266835	-0.309394	0.757022	NA
mmu-miR-466h-5p|MIMAT0004884|MI0005511	13.652	0.155235	0.505121	0.307323	0.758598	NA
mmu-miR-3064-5p|MIMAT0014834|MI0014026	11.4213	-0.153335	0.499213	-0.307153	0.758727	NA
mmu-miR-378d|MIMAT0025167|MI0021951	399.011	-0.0788054	0.258124	-0.305301	0.760137	0.912566
mmu-miR-487b-5p|MIMAT0017216|MI0003534	6.10297	-0.140625	0.463845	-0.303172	0.761759	NA
mmu-miR-374c-5p|MIMAT0014953|MI0004125	1437.22	0.0686618	0.226565	0.303056	0.761847	0.912566
mmu-miR-330-5p|MIMAT0004642|MI0000607	56.3411	0.133964	0.448624	0.29861	0.765238	NA
mmu-miR-450a-5p|MIMAT0001546|MI0001653	164.687	-0.108429	0.367398	-0.295126	0.767898	NA
mmu-miR-183-5p|MIMAT0000212|MI0000225	2421.54	0.140409	0.475872	0.295057	0.767951	0.912566
mmu-miR-374b-5p|MIMAT0003727|MI0004125	1438.23	0.0667021	0.226703	0.294226	0.768585	0.912566
mmu-miR-196a-5p|MIMAT0000518|MI0000552	59.941	0.147497	0.50213	0.293743	0.768954	NA
mmu-miR-3084-5p|MIMAT0014876|MI0014047	0.707854	0.0589407	0.200677	0.293709	0.76898	NA
mmu-miR-3084-5p|MIMAT0014876|MI0020958	0.707854	0.0589407	0.200677	0.293709	0.76898	NA
mmu-miR-5129-5p|MIMAT0020640|MI0018041	0.707854	0.0589407	0.200677	0.293709	0.76898	NA
mmu-miR-7031-5p|MIMAT0027966|MI0022880	0.707854	0.0589407	0.200677	0.293709	0.76898	NA
mmu-miR-3474|MIMAT0015646|MI0014707	7.34002	-0.139939	0.480508	-0.291232	0.770874	NA
mmu-miR-135a-5p|MIMAT0000147|MI0000715	779.172	0.131484	0.455266	0.288807	0.772729	0.912566
mmu-miR-3062-5p|MIMAT0014830|MI0014024	21.9899	0.14562	0.504245	0.288789	0.772743	NA
mmu-miR-3086-5p|MIMAT0014880|MI0014049	12.6199	0.144369	0.501615	0.287808	0.773494	NA
mmu-miR-467e-5p|MIMAT0005293|MI0006128	35.8905	0.135078	0.470277	0.287231	0.773936	NA
mmu-miR-3966|MIMAT0019350|MI0016975	2.0232	0.109957	0.383474	0.286739	0.774312	NA
mmu-miR-350-5p|MIMAT0017040|MI0000640	66.0804	-0.125048	0.438503	-0.28517	0.775514	NA
mmu-miR-369-5p|MIMAT0003185|MI0003535	584.677	0.0728196	0.256676	0.283702	0.776639	0.912566
mmu-miR-7024-5p|MIMAT0027952|MI0022873	0.997166	-0.057815	0.204118	-0.283242	0.776991	NA
mmu-miR-466m-5p|MIMAT0014882|MI0000397	1.64722	-0.0976107	0.345096	-0.282851	0.777291	NA
mmu-miR-466m-5p|MIMAT0014882|MI0005488	1.64722	-0.0976107	0.345096	-0.282851	0.777291	NA
mmu-miR-466m-5p|MIMAT0014882|MI0005489	1.64722	-0.0976107	0.345096	-0.282851	0.777291	NA
mmu-miR-466m-5p|MIMAT0014882|MI0005507	1.64722	-0.0976107	0.345096	-0.282851	0.777291	NA
mmu-miR-466m-5p|MIMAT0014882|MI0005508	1.64722	-0.0976107	0.345096	-0.282851	0.777291	NA
mmu-miR-466m-5p|MIMAT0014882|MI0005509	1.64722	-0.0976107	0.345096	-0.282851	0.777291	NA
mmu-miR-466m-5p|MIMAT0014882|MI0006287	1.64722	-0.0976107	0.345096	-0.282851	0.777291	NA
mmu-miR-466m-5p|MIMAT0014882|MI0009943	1.64722	-0.0976107	0.345096	-0.282851	0.777291	NA
mmu-miR-466m-5p|MIMAT0014882|MI0009944	1.64722	-0.0976107	0.345096	-0.282851	0.777291	NA
mmu-miR-466m-5p|MIMAT0014882|MI0014050	1.64722	-0.0976107	0.345096	-0.282851	0.777291	NA
mmu-miR-669m-5p|MIMAT0017346|MI0000397	1.64722	-0.0976107	0.345096	-0.282851	0.777291	NA
mmu-miR-669m-5p|MIMAT0017346|MI0005488	1.64722	-0.0976107	0.345096	-0.282851	0.777291	NA
mmu-miR-669m-5p|MIMAT0017346|MI0005489	1.64722	-0.0976107	0.345096	-0.282851	0.777291	NA
mmu-miR-669m-5p|MIMAT0017346|MI0005507	1.64722	-0.0976107	0.345096	-0.282851	0.777291	NA
mmu-miR-669m-5p|MIMAT0017346|MI0005508	1.64722	-0.0976107	0.345096	-0.282851	0.777291	NA
mmu-miR-669m-5p|MIMAT0017346|MI0005509	1.64722	-0.0976107	0.345096	-0.282851	0.777291	NA
mmu-miR-669m-5p|MIMAT0017346|MI0006287	1.64722	-0.0976107	0.345096	-0.282851	0.777291	NA
mmu-miR-669m-5p|MIMAT0017346|MI0009943	1.64722	-0.0976107	0.345096	-0.282851	0.777291	NA
mmu-miR-669m-5p|MIMAT0017346|MI0009944	1.64722	-0.0976107	0.345096	-0.282851	0.777291	NA
mmu-miR-669m-5p|MIMAT0017346|MI0014050	1.64722	-0.0976107	0.345096	-0.282851	0.777291	NA
mmu-miR-3470b|MIMAT0015641|MI0014697	27.361	0.138973	0.492616	0.282113	0.777857	NA
mmu-miR-23a-5p|MIMAT0017019|MI0000571	1.54929	0.0978756	0.348422	0.280912	0.778778	NA
mmu-miR-92a-2-5p|MIMAT0004635|MI0000580	19.2826	0.141253	0.504419	0.28003	0.779454	NA
mmu-miR-7674-5p|MIMAT0029856|MI0025015	0.841475	-0.0707078	0.253359	-0.279082	0.780182	NA
mmu-miR-542-5p|MIMAT0003171|MI0003522	4.47696	-0.115551	0.420977	-0.274483	0.783713	NA
mmu-miR-7016-5p|MIMAT0027936|MI0022865	1.59104	-0.0976408	0.358665	-0.272234	0.785442	NA
mmu-miR-100-5p|MIMAT0000655|MI0000692	20721.6	-0.0781922	0.294441	-0.265562	0.790577	0.912566
mmu-miR-7647-3p|MIMAT0029797|MI0024985	1.49917	-0.0773191	0.29267	-0.264185	0.791637	NA
mmu-miR-200b-5p|MIMAT0004545|MI0000243	52.4042	0.120125	0.454924	0.264055	0.791738	NA
mmu-miR-127-5p|MIMAT0004530|MI0000154	459.73	0.0578955	0.219473	0.263793	0.791939	0.912566
mmu-miR-302d-5p|MIMAT0017225|MI0003718	0.735945	0.0528616	0.201095	0.262869	0.792651	NA
mmu-miR-3110-5p|MIMAT0014951|MI0014107	0.735945	0.0528616	0.201095	0.262869	0.792651	NA
mmu-miR-7652-3p|MIMAT0029811|MI0024992	0.735945	0.0528616	0.201095	0.262869	0.792651	NA
mmu-miR-222-5p|MIMAT0017061|MI0000710	4.98733	0.109038	0.428396	0.254526	0.799089	NA
mmu-miR-452-5p|MIMAT0001637|MI0001734	6.98009	-0.122728	0.482802	-0.254199	0.799342	NA
mmu-miR-1930-5p|MIMAT0009393|MI0009919	9.43993	-0.122075	0.480268	-0.254181	0.799356	NA
mmu-miR-5124a|MIMAT0020634|MI0018035	2.05888	0.0732798	0.289496	0.253129	0.800168	NA
mmu-miR-154-5p|MIMAT0000164|MI0000176	36.8878	0.124668	0.496486	0.2511	0.801736	NA
mmu-miR-466k|MIMAT0005845|MI0006292	3.77078	0.102988	0.411222	0.250443	0.802245	NA
mmu-miR-652-5p|MIMAT0017260|MI0004965	3.77078	0.102988	0.411222	0.250443	0.802245	NA
mmu-miR-146a-5p|MIMAT0000158|MI0000170	202.809	0.0750684	0.303516	0.247329	0.804653	NA
mmu-miR-466i-5p|MIMAT0017325|MI0018032	70.8401	-0.114931	0.466026	-0.246618	0.805204	NA
mmu-miR-1968-5p|MIMAT0009441|MI0009965	69.13	-0.112028	0.457843	-0.244686	0.806699	NA
mmu-miR-6900-3p|MIMAT0027701|MI0022747	1.47108	-0.0681759	0.281509	-0.24218	0.808641	NA
mmu-miR-499-5p|MIMAT0003482|MI0004676	12.2372	0.120471	0.502024	0.239971	0.810353	NA
mmu-miR-6911-5p|MIMAT0027722|MI0022758	1.45742	0.0831133	0.348179	0.238709	0.811331	NA
mmu-miR-7084-5p|MIMAT0028074|MI0022934	1.45742	0.0831133	0.348179	0.238709	0.811331	NA
mmu-miR-24-2-5p|MIMAT0005440|MI0000572	75.279	0.105149	0.441779	0.238012	0.811872	NA
mmu-miR-497a-5p|MIMAT0003453|MI0004636	13.2283	0.116696	0.502188	0.232376	0.816246	NA
mmu-miR-1960|MIMAT0009433|MI0009957	1.96701	0.0687826	0.296391	0.232067	0.816486	NA
mmu-miR-6977-3p|MIMAT0027857|MI0022825	1.52119	0.0639239	0.277178	0.230624	0.817607	NA
mmu-miR-15b-5p|MIMAT0000124|MI0000140	470.095	-0.0706123	0.306626	-0.230288	0.817868	0.936243
mmu-miR-217-5p|MIMAT0000679|MI0000731	97.6966	0.115171	0.500782	0.229983	0.818105	NA
mmu-miR-5119|MIMAT0020627|MI0018028	5.57283	-0.106754	0.467653	-0.228276	0.819432	NA
mmu-miR-7658-5p|MIMAT0029822|MI0024998	18.7806	0.110844	0.50502	0.219484	0.826273	NA
mmu-miR-1249-5p|MIMAT0014804|MI0004132	1.0116	0.0694735	0.316653	0.219399	0.826339	NA
mmu-miR-539-5p|MIMAT0003169|MI0003520	49.0752	0.102853	0.471858	0.217974	0.82745	NA
mmu-miR-6967-3p|MIMAT0027837|MI0022815	1.48551	0.075303	0.34771	0.216569	0.828545	NA
mmu-miR-6967-3p|MIMAT0027837|MI0031752	1.48551	0.075303	0.34771	0.216569	0.828545	NA
mmu-miR-3081-5p|MIMAT0014870|MI0014044	7.12126	-0.0918678	0.424653	-0.216336	0.828726	NA
mmu-miR-485-5p|MIMAT0003128|MI0003492	614.345	0.0722948	0.335054	0.215771	0.829167	0.942974
mmu-miR-598-5p|MIMAT0017283|MI0005556	1.10347	0.0550247	0.256777	0.21429	0.830321	NA
mmu-miR-8094|MIMAT0031395|MI0026021	1.10347	0.0550247	0.256777	0.21429	0.830321	NA
mmu-miR-1969|MIMAT0009442|MI0009966	39.1448	-0.105579	0.504726	-0.20918	0.834308	NA
mmu-miR-5616-3p|MIMAT0022360|MI0019184	0.813383	-0.042105	0.202282	-0.20815	0.835112	NA
mmu-miR-7679-5p|MIMAT0029872|MI0025024	0.813383	-0.042105	0.202282	-0.20815	0.835112	NA
mmu-miR-434-5p|MIMAT0001421|MI0001526	2867.34	0.0580424	0.28694	0.202281	0.839697	0.948749
mmu-miR-7667-5p|MIMAT0029840|MI0025007	5.7635	-0.0903211	0.454301	-0.198813	0.842409	NA
mmu-miR-7008-5p|MIMAT0027920|MI0022857	0.933345	-0.0506493	0.255504	-0.198233	0.842863	NA
mmu-miR-376a-5p|MIMAT0003387|MI0000793	17.9589	0.0999246	0.505106	0.197829	0.843179	NA
mmu-miR-31-5p|MIMAT0000538|MI0000579	146.445	0.0839161	0.426654	0.196684	0.844074	NA
mmu-miR-376b-5p|MIMAT0003388|MI0001162	7.41311	0.09453	0.481946	0.196142	0.844499	NA
mmu-miR-345-5p|MIMAT0000595|MI0000632	35.7407	0.0917957	0.472264	0.194374	0.845883	NA
mmu-miR-760-5p|MIMAT0017245|MI0004605	1.42932	0.0536099	0.275811	0.194372	0.845885	NA
mmu-miR-7069-5p|MIMAT0028044|MI0022919	1.59949	0.0402315	0.207409	0.193972	0.846198	NA
mmu-miR-341-5p|MIMAT0017037|MI0000625	6.71973	0.0877046	0.461545	0.190024	0.84929	NA
mmu-miR-7063-5p|MIMAT0028030|MI0022912	2.81451	-0.0780981	0.414064	-0.188614	0.850395	NA
mmu-miR-6984-5p|MIMAT0027870|MI0022832	1.07538	0.0383143	0.204589	0.187274	0.851446	NA
mmu-miR-7091-5p|MIMAT0028088|MI0022941	1.97308	-0.0574519	0.307621	-0.186762	0.851847	NA
mmu-miR-135a-5p|MIMAT0000147|MI0000161	760.064	0.0822765	0.450008	0.182834	0.854929	0.959726
mmu-miR-195a-5p|MIMAT0000225|MI0000237	38.3442	0.0829615	0.461563	0.17974	0.857357	NA
mmu-miR-3070-5p|MIMAT0014846|MI0014032	0.537688	0.0345296	0.196761	0.175491	0.860694	NA
mmu-miR-3070-5p|MIMAT0014846|MI0014033	0.537688	0.0345296	0.196761	0.175491	0.860694	NA
mmu-miR-5112|MIMAT0020620|MI0018021	0.537688	0.0345296	0.196761	0.175491	0.860694	NA
mmu-miR-6971-5p|MIMAT0027844|MI0022819	0.537688	0.0345296	0.196761	0.175491	0.860694	NA
mmu-miR-7009-5p|MIMAT0027922|MI0022858	0.537688	0.0345296	0.196761	0.175491	0.860694	NA
mmu-miR-495-5p|MIMAT0017249|MI0004639	0.989528	-0.0355411	0.203933	-0.174278	0.861647	NA
mmu-miR-216b-5p|MIMAT0003729|MI0004126	65.2063	0.087447	0.502471	0.174034	0.861839	NA
mmu-miR-455-5p|MIMAT0003485|MI0004679	266.938	0.0516383	0.299449	0.172445	0.863088	0.961298
mmu-miR-1957a|MIMAT0009430|MI0009954	6.98086	0.0800189	0.477674	0.167518	0.866963	NA
mmu-miR-6959-5p|MIMAT0027818|MI0022806	2.20698	0.0602009	0.391389	0.153814	0.877757	NA
mmu-miR-669l-5p|MIMAT0009418|MI0009942	33.1206	-0.0728615	0.478173	-0.152375	0.878892	NA
mmu-miR-144-5p|MIMAT0016988|MI0000168	23.3787	-0.0763365	0.505098	-0.151132	0.879872	NA
mmu-miR-335-5p|MIMAT0000766|MI0000817	4794.3	-0.0565617	0.375646	-0.150572	0.880314	0.961298
mmu-miR-7071-5p|MIMAT0028048|MI0022921	1.13156	0.0307744	0.20499	0.150126	0.880665	NA
mmu-miR-5622-5p|MIMAT0022371|MI0019190	1.03969	0.0370703	0.254608	0.145598	0.884239	NA
mmu-miR-7647-5p|MIMAT0029796|MI0024985	1.03969	0.0370703	0.254608	0.145598	0.884239	NA
mmu-miR-362-5p|MIMAT0000706|MI0000763	436.504	-0.0426985	0.295814	-0.144342	0.88523	0.961298
mmu-miR-3101-5p|MIMAT0014921|MI0014093	0.56578	0.0280894	0.197457	0.142256	0.886878	NA
mmu-miR-466d-5p|MIMAT0004930|MI0005546	0.56578	0.0280894	0.197457	0.142256	0.886878	NA
mmu-miR-466d-5p|MIMAT0004930|MI0014079	0.56578	0.0280894	0.197457	0.142256	0.886878	NA
mmu-miR-466n-5p|MIMAT0014893|MI0005546	0.56578	0.0280894	0.197457	0.142256	0.886878	NA
mmu-miR-466n-5p|MIMAT0014893|MI0014079	0.56578	0.0280894	0.197457	0.142256	0.886878	NA
mmu-miR-546|MIMAT0003166|MI0003517	0.56578	0.0280894	0.197457	0.142256	0.886878	NA
mmu-miR-6950-5p|MIMAT0027800|MI0022797	0.56578	0.0280894	0.197457	0.142256	0.886878	NA
mmu-miR-7689-3p|MIMAT0029909|MI0025042	0.56578	0.0280894	0.197457	0.142256	0.886878	NA
mmu-miR-877-5p|MIMAT0004861|MI0005553	423.649	-0.041462	0.297154	-0.13953	0.889031	0.961298
mmu-miR-298-5p|MIMAT0000376|MI0000398	5440.48	-0.0391531	0.282172	-0.138756	0.889643	0.961298
mmu-miR-497b|MIMAT0031404|MI0026030	10.1638	0.0683491	0.498246	0.137179	0.890889	NA
mmu-miR-1938|MIMAT0009402|MI0009927	0.905253	-0.0278359	0.203192	-0.136993	0.891036	NA
mmu-miR-6987-5p|MIMAT0027876|MI0022835	0.905253	-0.0278359	0.203192	-0.136993	0.891036	NA
mmu-miR-7062-5p|MIMAT0028028|MI0022911	0.905253	-0.0278359	0.203192	-0.136993	0.891036	NA
mmu-miR-664-3p|MIMAT0012774|MI0012531	1.65482	-0.0383495	0.28174	-0.136117	0.891729	NA
mmu-miR-218-5p|MIMAT0000663|MI0000700	1017.08	-0.049808	0.375525	-0.132636	0.894481	0.961298
mmu-miR-137-5p|MIMAT0016986|MI0000163	9.7689	0.0641619	0.487967	0.131488	0.895389	NA
mmu-miR-669c-5p|MIMAT0003479|MI0004673	276.304	-0.0455952	0.347361	-0.131262	0.895568	0.961298
mmu-miR-1933-5p|MIMAT0009396|MI0009922	0.657692	-0.0307916	0.234789	-0.131146	0.89566	NA
mmu-miR-7000-5p|MIMAT0027902|MI0022848	0.657692	-0.0307916	0.234789	-0.131146	0.89566	NA
mmu-miR-7115-5p|MIMAT0028127|MI0022966	3.26033	-0.0560703	0.428091	-0.130978	0.895793	NA
mmu-miR-5624-5p|MIMAT0022377|MI0019193	0.685784	-0.0261419	0.200376	-0.130464	0.896199	NA
mmu-miR-6907-5p|MIMAT0027714|MI0022754	0.685784	-0.0261419	0.200376	-0.130464	0.896199	NA
mmu-miR-7049-5p|MIMAT0028002|MI0022898	0.685784	-0.0261419	0.200376	-0.130464	0.896199	NA
mmu-miR-3066-5p|MIMAT0014838|MI0014028	15.4618	0.0650731	0.504251	0.129049	0.897319	NA
mmu-miR-466b-5p|MIMAT0004875|MI0005506	1.73307	0.0452582	0.354308	0.127737	0.898357	NA
mmu-miR-466b-5p|MIMAT0004875|MI0014112	1.73307	0.0452582	0.354308	0.127737	0.898357	NA
mmu-miR-466e-5p|MIMAT0004879|MI0005506	1.73307	0.0452582	0.354308	0.127737	0.898357	NA
mmu-miR-466e-5p|MIMAT0004879|MI0014112	1.73307	0.0452582	0.354308	0.127737	0.898357	NA
mmu-miR-466o-5p|MIMAT0014885|MI0005506	1.73307	0.0452582	0.354308	0.127737	0.898357	NA
mmu-miR-466o-5p|MIMAT0014885|MI0014112	1.73307	0.0452582	0.354308	0.127737	0.898357	NA
mmu-miR-7004-5p|MIMAT0027912|MI0022853	1.73307	0.0452582	0.354308	0.127737	0.898357	NA
mmu-miR-151-5p|MIMAT0004536|MI0000173	138.123	-0.0464434	0.364214	-0.127517	0.898531	NA
mmu-miR-702-5p|MIMAT0022931|MI0004686	4.74579	0.0570676	0.449983	0.126822	0.899081	NA
mmu-miR-3102-5p|MIMAT0014933|MI0014099	1.37916	-0.0419288	0.339288	-0.123579	0.901649	NA
mmu-miR-33-5p|MIMAT0000667|MI0000707	3.95969	-0.040552	0.333872	-0.12146	0.903327	NA
mmu-miR-27b-5p|MIMAT0004522|MI0000142	67.1884	-0.0552837	0.457952	-0.12072	0.903913	NA
mmu-miR-449a-5p|MIMAT0001542|MI0001649	235.501	0.058831	0.493527	0.119205	0.905113	0.961298
mmu-miR-412-5p|MIMAT0017173|MI0001164	258.002	-0.0402254	0.340832	-0.118021	0.906051	0.961298
mmu-miR-501-5p|MIMAT0003508|MI0004703	91.9997	0.0440017	0.377414	0.116587	0.907187	NA
mmu-miR-6896-5p|MIMAT0027692|MI0022743	1.76116	0.0413706	0.363615	0.113776	0.909415	NA
mmu-miR-152-5p|MIMAT0016991|MI0000174	26.6713	-0.0539638	0.490281	-0.110067	0.912356	NA
mmu-miR-92a-1-5p|MIMAT0017066|MI0000719	204.789	0.0473701	0.43219	0.109605	0.912723	NA
mmu-miR-34a-5p|MIMAT0000542|MI0000584	30.9951	0.0546426	0.499589	0.109375	0.912905	NA
mmu-miR-466a-5p|MIMAT0004759|MI0002401	0.445818	0.0208048	0.19452	0.106955	0.914825	NA
mmu-miR-466p-5p|MIMAT0014891|MI0002401	0.445818	0.0208048	0.19452	0.106955	0.914825	NA
mmu-miR-6925-5p|MIMAT0027750|MI0022772	0.445818	0.0208048	0.19452	0.106955	0.914825	NA
mmu-miR-6955-5p|MIMAT0027810|MI0022802	0.445818	0.0208048	0.19452	0.106955	0.914825	NA
mmu-miR-6979-3p|MIMAT0027861|MI0022827	0.445818	0.0208048	0.19452	0.106955	0.914825	NA
mmu-miR-7029-3p|MIMAT0027963|MI0022878	0.445818	0.0208048	0.19452	0.106955	0.914825	NA
mmu-miR-7036a-5p|MIMAT0027976|MI0022885	0.445818	0.0208048	0.19452	0.106955	0.914825	NA
mmu-miR-7061-5p|MIMAT0028026|MI0022910	0.445818	0.0208048	0.19452	0.106955	0.914825	NA
mmu-miR-7118-5p|MIMAT0028133|MI0022969	0.445818	0.0208048	0.19452	0.106955	0.914825	NA
mmu-miR-7213-5p|MIMAT0028394|MI0023708	0.445818	0.0208048	0.19452	0.106955	0.914825	NA
mmu-miR-7665-5p|MIMAT0029836|MI0025005	0.445818	0.0208048	0.19452	0.106955	0.914825	NA
mmu-miR-140-5p|MIMAT0000151|MI0000165	328.023	-0.0299863	0.288587	-0.103907	0.917243	0.963495
mmu-miR-351-5p|MIMAT0000609|MI0000643	3127.97	-0.0265296	0.261514	-0.101446	0.919196	0.963495
mmu-miR-1929-5p|MIMAT0009392|MI0009918	3.76233	-0.0439343	0.434504	-0.101114	0.91946	NA
mmu-miR-491-5p|MIMAT0003486|MI0004680	1.2592	-0.020432	0.205946	-0.0992104	0.920971	NA
mmu-miR-147-5p|MIMAT0017269|MI0005482	0.629601	-0.0186663	0.199468	-0.0935802	0.925443	NA
mmu-miR-6993-5p|MIMAT0027888|MI0022841	0.629601	-0.0186663	0.199468	-0.0935802	0.925443	NA
mmu-miR-6998-5p|MIMAT0027898|MI0022846	0.629601	-0.0186663	0.199468	-0.0935802	0.925443	NA
mmu-miR-297a-5p|MIMAT0000375|MI0000395	2.1432	0.0355527	0.380502	0.0934363	0.925557	NA
mmu-miR-297a-5p|MIMAT0000375|MI0000397	2.1432	0.0355527	0.380502	0.0934363	0.925557	NA
mmu-miR-297a-5p|MIMAT0000375|MI0005488	2.1432	0.0355527	0.380502	0.0934363	0.925557	NA
mmu-miR-297a-5p|MIMAT0000375|MI0005489	2.1432	0.0355527	0.380502	0.0934363	0.925557	NA
mmu-miR-300-5p|MIMAT0004578|MI0000400	15.3333	0.0463147	0.505063	0.0917008	0.926936	NA
mmu-miR-872-5p|MIMAT0004934|MI0005549	2069.92	0.0224678	0.261831	0.0858103	0.931617	0.965454
mmu-miR-329-5p|MIMAT0017032|MI0000605	241.419	-0.0260675	0.306228	-0.0851242	0.932163	0.965454
mmu-miR-670-5p|MIMAT0003736|MI0004295	44.7492	0.0372657	0.446895	0.083388	0.933543	NA
mmu-miR-1957b|MIMAT0025145|MI0021929	1.6412	0.0294475	0.354664	0.0830292	0.933828	NA
mmu-miR-211-5p|MIMAT0000668|MI0000708	8.14819	0.0401802	0.493155	0.0814759	0.935063	NA
mmu-miR-5123|MIMAT0020633|MI0018034	1.88116	-0.0287441	0.372784	-0.0771064	0.938539	NA
mmu-miR-770-5p|MIMAT0004822|MI0004203	20.5692	-0.038248	0.505078	-0.0757269	0.939636	NA
mmu-miR-3072-5p|MIMAT0014852|MI0014035	13.8554	0.0379725	0.504947	0.075201	0.940055	NA
mmu-miR-1955-5p|MIMAT0009426|MI0009950	11.748	-0.0367261	0.503268	-0.0729754	0.941826	NA
mmu-miR-3098-5p|MIMAT0014917|MI0014091	0.47391	0.0141807	0.195369	0.072584	0.942137	NA
mmu-miR-5622-3p|MIMAT0022372|MI0019190	0.47391	0.0141807	0.195369	0.072584	0.942137	NA
mmu-miR-615-5p|MIMAT0004837|MI0005004	0.47391	0.0141807	0.195369	0.072584	0.942137	NA
mmu-miR-6910-5p|MIMAT0027720|MI0022757	0.47391	0.0141807	0.195369	0.072584	0.942137	NA
mmu-miR-1195|MIMAT0005856|MI0006303	25.296	0.0359941	0.50287	0.0715773	0.942938	NA
mmu-miR-6962-5p|MIMAT0027824|MI0022809	1.28725	0.0191984	0.268364	0.0715388	0.942969	NA
mmu-miR-148b-5p|MIMAT0017036|MI0000617	36.9194	-0.0341659	0.478957	-0.0713339	0.943132	NA
mmu-miR-376c-5p|MIMAT0005295|MI0003533	1.42173	0.014369	0.206717	0.0695103	0.944583	NA
mmu-miR-3618-5p|MIMAT0035716|MI0030345	1.66929	0.0249091	0.364222	0.0683899	0.945475	NA
mmu-miR-470-5p|MIMAT0002111|MI0002405	1.66929	0.0249091	0.364222	0.0683899	0.945475	NA
mmu-miR-712-5p|MIMAT0003502|MI0004696	2.57454	-0.0266025	0.399434	-0.0666005	0.9469	NA
mmu-miR-7026-5p|MIMAT0027956|MI0022875	5.31166	-0.0298282	0.454843	-0.0655789	0.947713	NA
mmu-miR-136-5p|MIMAT0000148|MI0000162	28.5533	0.0311588	0.484774	0.0642748	0.948751	NA
mmu-miR-744-5p|MIMAT0004187|MI0004124	13667.9	-0.0203874	0.318562	-0.0639983	0.948972	0.97667
mmu-miR-1943-5p|MIMAT0009408|MI0009932	22.7208	0.0304599	0.505097	0.0603051	0.951913	NA
mmu-miR-96-5p|MIMAT0000541|MI0000583	20.4987	-0.027252	0.474572	-0.0575786	0.954084	NA
mmu-miR-7019-5p|MIMAT0027942|MI0022868	0.777654	-0.0115897	0.201579	-0.0574943	0.954151	NA
mmu-miR-465c-5p|MIMAT0004873|MI0005500	1.81734	0.016035	0.280228	0.0572211	0.954369	NA
mmu-miR-465c-5p|MIMAT0004873|MI0005501	1.81734	0.016035	0.280228	0.0572211	0.954369	NA
mmu-miR-32-5p|MIMAT0000654|MI0000691	47.9662	0.0250671	0.451621	0.0555049	0.955736	NA
mmu-miR-132-5p|MIMAT0016984|MI0000158	11.7063	-0.0267177	0.495797	-0.0538884	0.957024	NA
mmu-miR-541-5p|MIMAT0003170|MI0003521	32687	-0.0135517	0.253646	-0.0534275	0.957391	0.97667
mmu-miR-1946a|MIMAT0009412|MI0009936	3.73419	0.0222437	0.427631	0.0520162	0.958516	NA
mmu-miR-714|MIMAT0003505|MI0004699	2.2206	-0.0155108	0.302892	-0.0512088	0.959159	NA
mmu-miR-669k-5p|MIMAT0017323|MI0006279	0.749562	-0.0121662	0.239014	-0.0509019	0.959404	NA
mmu-miR-669k-5p|MIMAT0017323|MI0006288	0.749562	-0.0121662	0.239014	-0.0509019	0.959404	NA
mmu-miR-7652-5p|MIMAT0029810|MI0024992	0.749562	-0.0121662	0.239014	-0.0509019	0.959404	NA
mmu-miR-7224-3p|MIMAT0028417|MI0023719	10.6666	0.0251157	0.498953	0.0503369	0.959854	NA
mmu-miR-29c-5p|MIMAT0004632|MI0000577	5.04958	-0.0221129	0.46208	-0.0478551	0.961832	NA
mmu-miR-337-5p|MIMAT0004644|MI0000615	2493.32	-0.0128276	0.278432	-0.0460708	0.963254	0.97667
mmu-miR-6992-5p|MIMAT0027886|MI0022840	1.82498	-0.0160888	0.359069	-0.0448069	0.964261	NA
mmu-miR-126a-5p|MIMAT0000137|MI0000153	271.427	0.016897	0.390023	0.043323	0.965444	0.97667
mmu-miR-6970-5p|MIMAT0027842|MI0022818	3.45858	-0.017646	0.412703	-0.0427572	0.965895	NA
mmu-miR-5100|MIMAT0020607|MI0018008	9.85321	0.0201858	0.496663	0.0406428	0.967581	NA
mmu-miR-193a-5p|MIMAT0004544|MI0000235	6.0476	0.0171719	0.456021	0.037656	0.969962	NA
mmu-miR-653-5p|MIMAT0004943|MI0005557	6.0476	0.0171719	0.456021	0.037656	0.969962	NA
mmu-miR-6977-5p|MIMAT0027856|MI0022825	2.6945	-0.014647	0.393328	-0.0372388	0.970295	NA
mmu-miR-669a-5p|MIMAT0003477|MI0004523	83.9422	-0.0154443	0.439267	-0.0351593	0.971953	NA
mmu-miR-669a-5p|MIMAT0003477|MI0004667	83.9422	-0.0154443	0.439267	-0.0351593	0.971953	NA
mmu-miR-669a-5p|MIMAT0003477|MI0004668	83.9422	-0.0154443	0.439267	-0.0351593	0.971953	NA
mmu-miR-669a-5p|MIMAT0003477|MI0014054	83.9422	-0.0154443	0.439267	-0.0351593	0.971953	NA
mmu-miR-669a-5p|MIMAT0003477|MI0014055	83.9422	-0.0154443	0.439267	-0.0351593	0.971953	NA
mmu-miR-669a-5p|MIMAT0003477|MI0014058	83.9422	-0.0154443	0.439267	-0.0351593	0.971953	NA
mmu-miR-669a-5p|MIMAT0003477|MI0014061	83.9422	-0.0154443	0.439267	-0.0351593	0.971953	NA
mmu-miR-669a-5p|MIMAT0003477|MI0014064	83.9422	-0.0154443	0.439267	-0.0351593	0.971953	NA
mmu-miR-669a-5p|MIMAT0003477|MI0014066	83.9422	-0.0154443	0.439267	-0.0351593	0.971953	NA
mmu-miR-669a-5p|MIMAT0003477|MI0014068	83.9422	-0.0154443	0.439267	-0.0351593	0.971953	NA
mmu-miR-669a-5p|MIMAT0003477|MI0014071	83.9422	-0.0154443	0.439267	-0.0351593	0.971953	NA
mmu-miR-669a-5p|MIMAT0003477|MI0014073	83.9422	-0.0154443	0.439267	-0.0351593	0.971953	NA
mmu-miR-669a-5p|MIMAT0003477|MI0014075	83.9422	-0.0154443	0.439267	-0.0351593	0.971953	NA
mmu-miR-669a-5p|MIMAT0003477|MI0014077	83.9422	-0.0154443	0.439267	-0.0351593	0.971953	NA
mmu-miR-669p-5p|MIMAT0014889|MI0004523	83.9422	-0.0154443	0.439267	-0.0351593	0.971953	NA
mmu-miR-669p-5p|MIMAT0014889|MI0004667	83.9422	-0.0154443	0.439267	-0.0351593	0.971953	NA
mmu-miR-669p-5p|MIMAT0014889|MI0004668	83.9422	-0.0154443	0.439267	-0.0351593	0.971953	NA
mmu-miR-669p-5p|MIMAT0014889|MI0014054	83.9422	-0.0154443	0.439267	-0.0351593	0.971953	NA
mmu-miR-669p-5p|MIMAT0014889|MI0014055	83.9422	-0.0154443	0.439267	-0.0351593	0.971953	NA
mmu-miR-669p-5p|MIMAT0014889|MI0014058	83.9422	-0.0154443	0.439267	-0.0351593	0.971953	NA
mmu-miR-669p-5p|MIMAT0014889|MI0014061	83.9422	-0.0154443	0.439267	-0.0351593	0.971953	NA
mmu-miR-669p-5p|MIMAT0014889|MI0014064	83.9422	-0.0154443	0.439267	-0.0351593	0.971953	NA
mmu-miR-669p-5p|MIMAT0014889|MI0014066	83.9422	-0.0154443	0.439267	-0.0351593	0.971953	NA
mmu-miR-669p-5p|MIMAT0014889|MI0014068	83.9422	-0.0154443	0.439267	-0.0351593	0.971953	NA
mmu-miR-669p-5p|MIMAT0014889|MI0014071	83.9422	-0.0154443	0.439267	-0.0351593	0.971953	NA
mmu-miR-669p-5p|MIMAT0014889|MI0014073	83.9422	-0.0154443	0.439267	-0.0351593	0.971953	NA
mmu-miR-669p-5p|MIMAT0014889|MI0014075	83.9422	-0.0154443	0.439267	-0.0351593	0.971953	NA
mmu-miR-669p-5p|MIMAT0014889|MI0014077	83.9422	-0.0154443	0.439267	-0.0351593	0.971953	NA
mmu-miR-7659-5p|MIMAT0029824|MI0024999	5.19763	-0.0150346	0.445581	-0.0337416	0.973083	NA
mmu-miR-700-5p|MIMAT0017256|MI0004684	42.509	-0.0152084	0.462018	-0.0329172	0.973741	NA
mmu-miR-7021-5p|MIMAT0027946|MI0022870	3.25435	-0.00858287	0.307193	-0.0279397	0.97771	NA
mmu-miR-6898-5p|MIMAT0027696|MI0022745	1.19538	0.00901497	0.330834	0.0272492	0.978261	NA
mmu-miR-324-5p|MIMAT0000555|MI0000595	54.1931	0.0112452	0.433768	0.0259245	0.979318	NA
mmu-miR-6918-5p|MIMAT0027736|MI0022765	3.23983	-0.00785951	0.311991	-0.0251915	0.979902	NA
mmu-miR-363-5p|MIMAT0017076|MI0000765	205.995	0.00854839	0.350955	0.0243575	0.980567	NA
mmu-miR-467c-5p|MIMAT0004885|MI0005512	72.7299	0.00818711	0.392839	0.0208409	0.983373	NA
mmu-miR-5617-5p|MIMAT0022361|MI0019185	0.721471	-0.00398078	0.200811	-0.0198235	0.984184	NA
mmu-miR-365-1-5p|MIMAT0017077|MI0000768	7.82997	0.00946398	0.487585	0.0194099	0.984514	NA
mmu-miR-6952-5p|MIMAT0027804|MI0022799	1.88876	0.00492693	0.283353	0.017388	0.986127	NA
mmu-miR-540-5p|MIMAT0004786|MI0003518	3.11223	0.00696919	0.408495	0.0170606	0.986388	NA
mmu-miR-7226-3p|MIMAT0028421|MI0023721	2.07942	0.00494146	0.291496	0.0169521	0.986475	NA
mmu-miR-5134-5p|MIMAT0020645|MI0018046	6.25255	0.00778866	0.465714	0.0167241	0.986657	NA
mmu-miR-218-5p|MIMAT0000663|MI0000701	1145.12	-0.00454782	0.370271	-0.0122824	0.9902	0.991027
mmu-miR-5709-5p|MIMAT0022504|MI0019318	1.07542	-0.00250449	0.20479	-0.0122296	0.990242	NA
mmu-miR-135b-5p|MIMAT0000612|MI0000646	468.435	0.00433287	0.385262	0.0112466	0.991027	0.991027
mmu-miR-128-1-5p|MIMAT0016982|MI0000155	58.3594	0.00502861	0.459383	0.0109464	0.991266	NA
mmu-miR-3057-5p|MIMAT0014822|MI0014020	83.4337	-0.00386146	0.412332	-0.00936492	0.992528	NA
mmu-miR-3470a|MIMAT0015640|MI0014696	10.5814	-0.00404879	0.458161	-0.00883705	0.992949	NA
mmu-miR-6967-5p|MIMAT0027836|MI0022815	2.2708	0.00302534	0.369076	0.00819705	0.99346	NA
mmu-miR-6967-5p|MIMAT0027836|MI0031752	2.2708	0.00302534	0.369076	0.00819705	0.99346	NA
mmu-miR-378a-5p|MIMAT0000742|MI0000795	14.5898	0.0015969	0.502337	0.00317894	0.997464	NA
mmu-miR-323-5p|MIMAT0004638|MI0000592	70.6179	0.000538996	0.434036	0.00124182	0.999009	NA
mmu-miR-467d-5p|MIMAT0004886|MI0005513	12.1428	0.000242788	0.498322	0.000487212	0.999611	NA
mmu-miR-1306-5p|MIMAT0019136|MI0009935	186.377	-7.21339e-05	0.34177	-0.00021106	0.999832	NA

## Sheet: Legend to Table EV2
Results of differential microRNA expression in the rostral telencephalon between E11.5 Rx-Dicer mutant embros and controls.
