# Supplementary material for: Repression of Irs2 by let‐7 miRNAs is essential for homeostasis of the telencephalic neuroepithelium
Source: EMBO J. 2020 Sep 28;39(21):e105479. doi: 10.15252/embj.2020105479 (PMC7604626; doi:10.15252/embj.2020105479)
Supplement: Supplementary file 4 — Table EV3 [file EMBJ-39-e105479-s004.xlsx]

## Sheet: Diff miRNA target genes
miRNAid	refseqid	genesymbol	start	end	bindingp	energy	seed	accessibility	au	phylopstem	phylopflank	me	number_of_pairings	binding_region_length	longest_consecutive_pairings	position	validated	TargetScan	miRDB
mmu-let-7a-5p	NM_010441	Hmga2	3278	3294	1	-20.1	1	0.19309	0.647	1.85023	1.6375	-8.42926	13	16	10	3UTR	MIRT002019	0	1
mmu-let-7a-5p	NM_001347170	Hmga2	3378	3394	1	-20.1	1	0.19309	0.647	1.85023	1.6375	-8.42926	13	16	10	3UTR	MIRT002019	0	1
mmu-let-7a-5p	NM_001252251	Nf2	2547	2568	1	-24.2	1	0.00843573	0.441	-0.378545	0.495013	-5.70655	18	21	11	3UTR	MIRT578155	0	0
mmu-let-7a-5p	NM_001363195	Msi2	1280	1296	1	-17.5	1	0.0126425	0.397	2.32477	2.22492	-6.07158	14	16	8	3UTR	MIRT582399	0	1
mmu-let-7a-5p	NM_054043	Msi2	1296	1312	1	-17.5	1	0.0126425	0.397	1.0064	2.06885	-6.07158	14	16	8	3UTR	MIRT582399	0	1
mmu-let-7a-5p	NM_054043	Msi2	4083	4098	1	-16.7	1	0.104035	0.529	2.69681	2.11788	-5.76291	13	15	10	3UTR	MIRT582399	0	1
mmu-let-7a-5p	NM_001042503	Trim71	3966	3994	1	-19	1	0.116167	0.765	0.861817	1.39891	-3.93757	18	28	8	3UTR	MIRT004728	0	1
mmu-let-7a-5p	NM_010508	Ifnar1	2852	2886	1	-20.6	1	0.0853762	0.544	0	0	-5.83853	19	23	15	3UTR	MIRT605687	0	1
mmu-let-7a-5p	NM_009723	Atp2b2	5591	5616	1	-21.6	1	0.00330666	0.647	3.44938	3.32517	-3.79332	17	19	17	3UTR	MIRT601176	0	0
mmu-let-7a-5p	NM_001347365	Atp2b2	5709	5734	1	-21.6	1	0.00330666	0.647	3.58731	3.59048	-3.79332	17	19	17	3UTR	MIRT601176	0	0
mmu-let-7a-5p	NM_001036684	Atp2b2	5557	5590	1	-21.6	1	0.00330666	0.647	3.51007	3.54034	-3.79332	17	19	17	3UTR	MIRT601176	0	0
mmu-let-7b-5p	NM_001159361	Dip2b	4941	4961	0.953846	-25.3	1	0.0155449	0.426	-0.0491812	0.412313	-6.53765	18	20	11	3UTR	MIRT012087	0	0
mmu-let-7b-5p	NM_172819	Dip2b	4154	4174	0.953846	-25.3	1	0.0155449	0.426	-0.0491812	0.412313	-6.53765	18	20	11	3UTR	MIRT012087	0	0
mmu-let-7b-5p	NM_001177623	Arpp21	2335	2369	0.953846	-19.8	1	2.54854e-05	0.574	2.59999	1.42031	-5.96246	16	21	13	3UTR	MIRT012156	0	0
mmu-let-7b-5p	NM_001347652	Bcl7c	1635	1661	0.953846	-25.3	1	0.000236074	0.412	-0.0393211	-0.0242121	-6.5515	20	26	8	3UTR	MIRT012302	0	0
mmu-let-7b-5p	NM_001113211	Nemp1	3462	3513	0.961538	-23.7	1	9.35971e-05	0.588	0.609742	0.509991	-3.93757	19	41	10	3UTR	MIRT012211	0	1
mmu-let-7b-5p	XM_006533783	Srcin1	4899	4925	0.961538	-22.6	1	0.0371033	0.412	0	0	-6.99569	18	26	8	3UTR	MIRT011997	0	0
mmu-let-7b-5p	NM_001276684	Arc	1535	1554	0.961538	-27.2	1	0.0233334	0.471	-0.312517	-0.0927986	-9.54656	17	19	11	3UTR	MIRT012270	0	0
mmu-let-7b-5p	NM_018790	Arc	1535	1554	0.961538	-27.2	1	0.0233334	0.471	-0.455457	-0.0992309	-9.54656	17	19	11	3UTR	MIRT012270	0	0
mmu-let-7b-5p	XM_017317742	Frmd5	1824	1847	0.961538	-20.7	1	0.00367669	0.412	0	0	-7.47307	18	23	8	3UTR	MIRT012124	0	1
mmu-let-7b-5p	XM_011239469	Frmd5	1932	1955	0.961538	-20.7	1	0.00367669	0.412	0	0	-7.47307	18	23	8	3UTR	MIRT012124	0	1
mmu-let-7b-5p	NM_001363469	Ssh1	4719	4745	0.961538	-24.2	1	0.00150915	0.515	-0.153327	-0.122716	-4.99396	21	26	8	3UTR	MIRT012018	0	0
mmu-let-7b-5p	NM_198109	Ssh1	4785	4811	0.961538	-24.2	1	0.00150915	0.515	-0.0244376	-0.219383	-4.99396	21	26	8	3UTR	MIRT012018	0	0
mmu-let-7b-5p	XM_030254423	Ssh1	4838	4864	0.961538	-24.2	1	0.00150915	0.515	0	0	-4.99396	21	26	8	3UTR	MIRT012018	0	0
mmu-let-7b-5p	NM_001355291	Zeb2	4272	4295	0.969231	-23.6	1	0.130215	0.706	4.16832	3.32317	-10.1404	18	23	12	3UTR	MIRT012038	0	0
mmu-let-7b-5p	NM_172646	Dnm3	6169	6190	0.974359	-27.5	1	0.00224524	0.559	3.79868	4.02517	-4.957	19	21	10	3UTR	MIRT012242	0	0
mmu-let-7b-5p	XM_017321272	Unc80	13674	13696	0.974359	-25.6	1	0.0487606	0.618	0	0	-6.93679	19	22	12	3UTR	MIRT012040	0	0
mmu-let-7b-5p	NM_172635	Patl1	2512	2535	0.980769	-23.3	1	4.30344e-05	0.456	2.13268	1.40388	-5.02746	19	23	8	3UTR	MIRT012070	0	0
mmu-let-7b-5p	XM_006501120	Nras	756	804	1	-23.7	1	0.0416397	0.529	0	0	-7.8837	18	23	7	3UTR	MIRT012218	0	1
mmu-let-7b-5p	XM_006501122	Nras	764	812	1	-23.7	1	0.0416397	0.529	0	0	-7.8837	18	23	7	3UTR	MIRT012218	0	1
mmu-let-7b-5p	XM_017319602	Lrig2	10696	10718	1	-22.7	1	0.0679355	0.529	0	0	-9.43902	16	22	7	3UTR	MIRT012317	0	1
mmu-let-7b-5p	NM_020505	Vav3	4382	4403	1	-19.6	1	0.104178	0.676	3.19041	1.46973	-5.72941	19	21	13	3UTR	MIRT012277	0	1
mmu-let-7b-5p	NM_146139	Vav3	2420	2441	1	-19.6	1	0.104178	0.676	3.19041	1.46973	-5.72941	19	21	13	3UTR	MIRT012277	0	1
mmu-let-7b-5p	NM_001076789	Cbx5	7047	7070	1	-21.2	1	0.000717306	0.426	0.196217	0.601297	-9.113	19	23	8	3UTR	MIRT012203	0	1
mmu-let-7b-5p	NM_001110216	Cbx5	7112	7135	1	-21.2	1	0.000717306	0.426	0.778186	1.00638	-9.113	19	23	8	3UTR	MIRT012203	0	1
mmu-let-7b-5p	NM_001081217	Zfp174	2392	2410	1	-23.2	1	0.0200326	0.441	-0.609419	0.0873918	-5.9396	16	18	11	3UTR	MIRT012129	0	0
mmu-let-7b-5p	NM_001081217	Zfp174	3954	3985	1	-22.2	1	0.0333087	0.412	0.147408	-0.0274799	-5.69428	18	31	7	3UTR	MIRT012129	0	0
mmu-let-7b-5p	XM_006522029	Fgd4	7841	7887	1	-24.2	1	0.00106629	0.426	0	0	-6.08385	17	20	12	3UTR	MIRT012081	0	0
mmu-let-7b-5p	NM_139232	Fgd4	7979	8025	1	-24.2	1	0.00106629	0.426	1.72259	2.05967	-6.08385	17	20	12	3UTR	MIRT012081	0	0
mmu-let-7b-5p	NM_001301818	Fgd4	7959	8005	1	-24.2	1	0.00106629	0.426	2.14151	1.71483	-6.08385	17	20	12	3UTR	MIRT012081	0	0
mmu-let-7b-5p	NM_178922	Hic2	5407	5443	1	-22.7	1	2.7999e-06	0.353	0.232434	0.611287	-8.42926	16	22	10	3UTR	MIRT012312	0	1
mmu-let-7b-5p	NM_201368	Xkr8	3124	3163	1	-21.8	1	0.011638	0.471	2.31213	0.548935	-3.79332	20	39	7	3UTR	MIRT012119	0	1
mmu-let-7b-5p	NM_146140	Tram1l1	1430	1453	1	-21.2	1	0.0304627	0.618	0.281315	0.0946436	-6.24644	18	23	9	3UTR	MIRT012164	0	0
mmu-let-7b-5p	NM_054089	Tgs1	3262	3281	1	-20.6	1	0.527189	0.632	-0.0900383	0.463727	-7.47102	17	19	12	3UTR	MIRT012268	0	1
mmu-let-7b-5p	NM_001164495	Syn3	1336	1361	1	-22.5	1	0.0503842	0.456	0.314598	0.290799	-5.96246	18	25	8	3UTR	MIRT012078	0	0
mmu-let-7b-5p	NM_026268	Dusp6	2523	2544	1	-21.2	1	0.000555544	0.618	2.96482	2.10423	-6.6181	18	21	9	3UTR	MIRT012256	0	0
mmu-let-7b-5p	NM_029364	Gns	2641	2691	1	-24	1	0.00302375	0.5	0.195467	0.328643	-6.5515	18	20	18	3UTR	MIRT012015	0	1
mmu-let-7b-5p	NM_172790	Ankrd52	4004	4024	1	-24.2	1	0.0230692	0.353	1.36479	1.64666	-6.85796	17	20	14	3UTR	MIRT012011	0	1
mmu-let-7b-5p	NM_019541	Cts8	1684	1702	1	-22.8	1	0.0272053	0.471	2.13371	1.28972	-5.9396	16	18	11	3UTR	MIRT579035	0	0
mmu-let-7b-5p	NM_008098	Mtpn	681	700	1	-22.2	1	0.00341301	0.456	0.752229	0.345688	-9.59293	17	19	13	3UTR	MIRT001730	0	0
mmu-let-7b-5p	NM_008098	Mtpn	1088	1109	1	-20.5	1	0.000949883	0.5	1.98932	1.09805	-6.58625	19	21	11	3UTR	MIRT001730	0	0
mmu-let-7b-5p	XM_006505358	Braf	6098	6132	1	-25.7	1	0.168861	0.441	0	0	-4.84971	19	25	8	3UTR	MIRT012154	0	0
mmu-let-7b-5p	NM_139294	Braf	5960	5994	1	-25.7	1	0.168861	0.441	1.58451	1.5741	-4.84971	19	25	8	3UTR	MIRT012154	0	0
mmu-let-7b-5p	NM_011350	Sema4f	3626	3645	1	-21.2	1	7.22939e-05	0.353	0.430538	1.64668	-5.3343	17	19	16	3UTR	MIRT012311	0	1
mmu-let-7b-5p	NM_173753	Fnip1	4765	4797	1	-22.3	1	0.000434752	0.662	1.62386	2.1559	-5.22671	17	20	12	3UTR	MIRT012217	0	1
mmu-let-7b-5p	NM_173753	Fnip1	5741	5768	1	-19.6	1	0.00276761	0.588	0.815895	0.789588	-7.28438	19	27	11	3UTR	MIRT012217	0	1
mmu-let-7b-5p	NM_001289589	Zfp12	4242	4265	1	-21.2	1	0.00745268	0.574	0.493953	0.497039	-7.80875	18	23	8	3UTR	MIRT012061	0	0
mmu-let-7b-5p	NM_001289589	Zfp12	5176	5197	1	-20.4	1	0.00655058	0.544	-0.355946	0.273751	-6.62614	17	21	10	3UTR	MIRT012061	0	0
mmu-let-7b-5p	NM_177681	Zfp12	4146	4169	1	-21.2	1	0.00745268	0.574	0.493953	0.497039	-7.80875	18	23	8	3UTR	MIRT012061	0	0
mmu-let-7b-5p	NM_177681	Zfp12	5080	5101	1	-20.4	1	0.00655058	0.544	-0.355946	0.273751	-6.62614	17	21	10	3UTR	MIRT012061	0	0
mmu-let-7b-5p	NM_001177361	Gpr137	1679	1702	1	-27	1	9.56173e-06	0.412	0.278426	-0.0486481	-5.03583	18	23	8	3UTR	MIRT012165	0	0
mmu-let-7b-5p	NM_001177362	Gpr137	1370	1393	1	-27	1	9.56173e-06	0.412	0.145507	0.456849	-5.03583	18	23	8	3UTR	MIRT012165	0	0
mmu-let-7b-5p	NM_001177360	Gpr137	1506	1529	1	-27	1	9.56173e-06	0.412	0.0804922	-0.000614394	-5.03583	18	23	8	3UTR	MIRT012165	0	0
mmu-let-7b-5p	NM_207220	Gpr137	1782	1805	1	-27	1	9.56173e-06	0.412	0.0804922	-0.000614394	-5.03583	18	23	8	3UTR	MIRT012165	0	0
mmu-let-7b-5p	NM_175381	2700081O15Rik	4349	4372	1	-25.5	1	0.000109658	0.456	-0.630272	-0.170317	-5.48126	20	23	8	3UTR	MIRT012037	0	0
mmu-let-7b-5p	NM_001025307	Stx3	1830	1851	1	-21.2	1	0.0001446	0.471	3.98307	3.42874	-10.3719	16	21	11	3UTR	MIRT012315	0	1
mmu-let-7b-5p	NM_152220	Stx3	2413	2432	1	-21.5	1	0.0206935	0.662	2.78299	2.89196	-6.09222	16	19	9	3UTR	MIRT012315	0	1
mmu-let-7b-5p	NM_172635	Patl1	3931	3953	1	-21	1	0.364543	0.515	0.66416	0.669204	-5.81821	16	22	7	3UTR	MIRT012070	0	0
mmu-let-7b-5p	NM_001360421	Syt5	1731	1750	1	-22.7	1	0.010531	0.515	-0.205148	-0.0165575	-6.85796	17	19	12	3UTR	MIRT012232	0	0
mmu-let-7b-5p	NM_001146024	Zfp444	2528	2546	1	-22.4	1	0.0129392	0.426	0.235727	0.0544006	-5.9396	16	18	11	3UTR	MIRT596621	0	0
mmu-let-7b-5p	NM_028316	Zfp444	2408	2426	1	-22.4	1	0.0129392	0.426	0.235727	0.0544006	-5.9396	16	18	11	3UTR	MIRT596621	0	0
mmu-let-7b-5p	NM_148946	Slc8a2	4535	4557	1	-22.8	1	0.0709651	0.559	0.0483246	0.405972	-4.84971	18	22	8	3UTR	MIRT012099	0	0
mmu-let-7b-5p	NM_148946	Slc8a2	3972	3994	1	-21.2	1	0.104718	0.397	0.963809	0.977847	-5.3155	17	22	8	3UTR	MIRT012099	0	0
mmu-let-7b-5p	NM_001347561	Slc8a2	4517	4539	1	-22.8	1	0.0709651	0.559	0.0483246	0.405972	-4.84971	18	22	8	3UTR	MIRT012099	0	0
mmu-let-7b-5p	NM_001347561	Slc8a2	3954	3976	1	-21.2	1	0.104718	0.397	0.963809	0.977847	-5.3155	17	22	8	3UTR	MIRT012099	0	0
mmu-let-7b-5p	NM_001363195	Msi2	1276	1296	1	-24.6	1	0.0126425	0.397	2.32477	2.22492	-6.07158	18	20	10	3UTR	MIRT012013	0	1
mmu-let-7b-5p	NM_010459	Hoxb4	2448	2470	1	-22.6	1	0.00344651	0.485	0.646072	1.0506	-6.99569	17	22	7	3UTR	MIRT012035	0	0
mmu-let-7b-5p	NM_010459	Hoxb4	1735	1761	1	-20.2	1	0.00573104	0.397	1.95884	2.46009	-5.18008	15	17	15	3UTR	MIRT012035	0	0
mmu-let-7b-5p	NM_001346785	Gxylt1	5953	5975	1	-22.4	1	0.112424	0.632	4.08857	3.54127	-6.51454	19	22	8	3UTR	MIRT012304	0	1
mmu-let-7b-5p	NM_001357006	Gxylt1	5860	5882	1	-22.4	1	0.112424	0.632	3.60846	3.86001	-6.51454	19	22	8	3UTR	MIRT012304	0	1
mmu-let-7b-5p	NM_001033275	Gxylt1	5950	5972	1	-22.4	1	0.112424	0.632	3.75416	3.52233	-6.51454	19	22	8	3UTR	MIRT012304	0	1
mmu-let-7b-5p	NM_001358068	Zfp641	3020	3045	1	-26.5	1	0.000629435	0.485	1.36329	0.874764	-7.14013	17	20	10	3UTR	MIRT012273	0	0
mmu-let-7b-5p	NM_173769	Zfp641	3062	3087	1	-26.5	1	0.000629435	0.485	0.412178	1.29874	-7.14013	17	20	10	3UTR	MIRT012273	0	0
mmu-let-7b-5p	NM_001013741	Ddn	2700	2727	1	-21.7	1	0.00115606	0.456	0.100426	0.62989	-4.17062	20	27	12	3UTR	MIRT012101	0	0
mmu-let-7b-5p	NM_001081221	Ercc6	5575	5593	1	-22.8	1	0.00330654	0.368	-0.225417	-0.214348	-5.9396	16	18	11	3UTR	MIRT012121	0	1
mmu-let-7b-5p	NM_001081221	Ercc6	5702	5725	1	-21.9	1	7.24812e-07	0.471	-0.239054	-0.168303	-6.87799	18	23	13	3UTR	MIRT012121	0	1
mmu-let-7b-5p	NM_178363	Ylpm1	10790	10810	1	-24.9	1	0.00041088	0.441	-0.00675586	0.0610832	-6.98666	18	20	13	3UTR	MIRT012039	0	0
mmu-let-7b-5p	NM_001347421	Ylpm1	8672	8692	1	-24.9	1	0.00041088	0.441	-0.00675586	0.0610832	-6.98666	18	20	13	3UTR	MIRT012039	0	0
mmu-let-7b-5p	NM_001331107	Akt1	1929	1956	1	-23.1	1	0.000187428	0.588	2.09924	2.9954	-7.80875	20	27	9	3UTR	MIRT012137	0	0
mmu-let-7b-5p	NM_009652	Akt1	2043	2070	1	-23.1	1	0.000187428	0.588	4.10948	4.099	-7.80875	20	27	9	3UTR	MIRT012137	0	0
mmu-let-7b-5p	XM_017319620	Fnip2	6904	6943	1	-21.3	1	0.0213685	0.397	0	0	-4.84971	19	39	7	3UTR	MIRT012107	0	1
mmu-let-7b-5p	NM_001083806	Gria2	9028	9060	1	-23.6	1	0.0138858	0.603	3.42912	3.86331	-4.84971	19	32	13	3UTR	MIRT012233	0	0
mmu-let-7b-5p	NM_013540	Gria2	9028	9060	1	-23.6	1	0.0138858	0.603	3.42912	3.86331	-4.84971	19	32	13	3UTR	MIRT012233	0	0
mmu-let-7b-5p	NM_001080929	Cdr2l	2304	2324	1	-20.1	1	0.0283367	0.471	1.47583	0.420782	-5.89267	16	20	8	3UTR	MIRT012055	0	0
mmu-let-7b-5p	XM_011249054	Bahcc1	9035	9058	1	-24.2	1	0.0118929	0.529	0	0	-8.25293	18	23	8	3UTR	MIRT012079	0	0
mmu-let-7b-5p	NM_012038	Vsnl1	1103	1122	1	-17	1	0.454323	0.735	4.51121	4.81885	-11.0902	15	19	9	3UTR	MIRT012189	0	1
mmu-let-7b-5p	NM_009072	Rock2	6020	6057	1	-23.9	1	0.0985246	0.441	0.109711	0.39042	-5.69428	16	19	12	3UTR	MIRT012152	0	0
mmu-let-7b-5p	NM_001168658	Ccdc127	3261	3305	1	-23.9	1	0.0855555	0.441	2.2362	1.79498	-3.79332	19	32	9	3UTR	MIRT012197	0	0
mmu-let-7b-5p	NM_001168659	Ccdc127	1667	1703	1	-23.6	1	0.00030504	0.485	-0.172911	0.0302341	-6.23647	19	36	11	3UTR	MIRT012197	0	0
mmu-let-7b-5p	NM_001168659	Ccdc127	1558	1576	1	-23.2	1	0.00742839	0.471	-0.0204331	-0.11012	-5.9396	16	18	11	3UTR	MIRT012197	0	0
mmu-let-7b-5p	NM_024201	Ccdc127	1661	1697	1	-23.6	1	0.00030504	0.485	-0.172911	0.0302341	-6.23647	19	36	11	3UTR	MIRT012197	0	0
mmu-let-7b-5p	NM_024201	Ccdc127	1552	1570	1	-23.2	1	0.00742839	0.471	-0.0204331	-0.11012	-5.9396	16	18	11	3UTR	MIRT012197	0	0
mmu-let-7b-5p	NM_001347598	Homer1	2663	2686	1	-21.4	1	0.0427382	0.544	1.82303	0.496771	-6.08385	17	23	8	3UTR	MIRT011995	0	0
mmu-let-7b-5p	NM_152134	Homer1	1988	2016	1	-20.4	1	0.0188753	0.632	1.70054	2.02315	-5.08246	20	28	11	3UTR	MIRT011995	0	0
mmu-let-7b-5p	NM_178740	Slitrk4	6835	6860	1	-20.4	1	0.00488788	0.706	3.50834	3.70656	-7.65065	16	25	11	3UTR	MIRT012262	0	0
mmu-let-7b-5p	XM_006527853	Ikbkg	9219	9238	1	-21.2	1	0.157334	0.559	0	0	-8.10843	17	19	9	3UTR	MIRT012056	0	0
mmu-let-7b-5p	XM_006527850	Ikbkg	9221	9240	1	-21.2	1	0.157334	0.559	0	0	-8.10843	17	19	9	3UTR	MIRT012056	0	0
mmu-let-7b-5p	NM_007868	Dmd	12258	12278	1	-21	1	0.0418806	0.662	0.78286	0.552897	-7.24999	16	20	11	3UTR	MIRT012199	0	1
mmu-let-7b-5p	NM_001314036	Dmd	2973	2993	1	-21	1	0.0418806	0.662	0.78286	0.552897	-7.24999	16	20	11	3UTR	MIRT012199	0	1
mmu-let-7b-5p	NM_001314037	Dmd	2934	2954	1	-21	1	0.0418806	0.662	0.78286	0.552897	-7.24999	16	20	11	3UTR	MIRT012199	0	1
mmu-let-7b-5p	NM_001314035	Dmd	2902	2922	1	-21	1	0.0418806	0.662	0	0	-7.24999	16	20	11	3UTR	MIRT012199	0	1
mmu-let-7b-5p	NM_027133	Lnpk	6687	6723	1	-23.6	1	0.0536469	0.471	1.45769	1.7263	-7.08104	20	36	9	3UTR	MIRT012085	0	0
mmu-let-7b-5p	NM_027133	Lnpk	4638	4655	1	-23.4	1	0.00499288	0.603	-0.0967292	0.156083	-7.80367	16	17	16	3UTR	MIRT012085	0	0
mmu-let-7b-5p	NM_001110209	Lnpk	4721	4738	1	-23.4	1	0.00499288	0.603	0.0971019	0.295019	-7.80367	16	17	16	3UTR	MIRT012085	0	0
mmu-let-7b-5p	NM_001311113	Syncrip	1942	1967	1	-19.9	1	0.0270269	0.647	2.51867	2.2192	-7.3076	19	25	7	3UTR	MIRT012267	0	1
mmu-let-7b-5p	NM_001284328	Syncrip	2099	2124	1	-19.9	1	0.0270269	0.647	1.57482	1.97389	-7.3076	19	25	7	3UTR	MIRT012267	0	1
mmu-let-7b-5p	NM_019796	Syncrip	2102	2127	1	-19.9	1	0.0270269	0.647	0.861067	2.07455	-7.3076	19	25	7	3UTR	MIRT012267	0	1
mmu-let-7b-5p	NM_013860	Limd1	4332	4357	1	-24.6	1	0.0136136	0.5	-0.273276	-0.12958	-3.79332	21	25	7	3UTR	MIRT012136	0	1
mmu-let-7b-5p	XM_030244299	Gramd1b	12632	12654	1	-21.8	1	0.0543161	0.397	0	0	-5.22701	18	22	8	3UTR	MIRT012181	0	0
mmu-let-7b-5p	XM_030244312	Gramd1b	6300	6322	1	-21.8	1	0.0543161	0.397	0	0	-5.22701	18	22	8	3UTR	MIRT012181	0	0
mmu-let-7b-5p	NM_028820	1700017B05Rik	3561	3581	1	-22.7	1	0.0267095	0.559	0.459105	0.389929	-8.85129	18	20	15	3UTR	MIRT012125	0	1
mmu-let-7b-5p	NM_001357257	Igdcc3	2868	2887	1	-21.9	1	0.0821493	0.5	0.373851	0.104773	-7.32045	16	19	12	3UTR	MIRT012031	0	1
mmu-let-7b-5p	NM_008988	Igdcc3	2808	2827	1	-21.9	1	0.0821493	0.5	0.373851	0.104773	-7.32045	16	19	12	3UTR	MIRT012031	0	1
mmu-let-7b-5p	NM_010264	Nr6a1	6048	6067	1	-23.6	1	1.3462e-06	0.397	0.774851	0.628661	-11.4904	15	19	8	3UTR	MIRT012316	0	1
mmu-let-7b-5p	NM_001159548	Nr6a1	5740	5759	1	-23.6	1	1.3462e-06	0.397	3.16384	2.90052	-11.4904	15	19	8	3UTR	MIRT012316	0	1
mmu-let-7b-5p	NM_015753	Zeb2	4699	4722	1	-23.6	1	0.130215	0.706	3.99594	3.31964	-10.1404	18	23	12	3UTR	MIRT012038	0	0
mmu-let-7b-5p	NM_001290459	Hdx	3538	3564	1	-25.9	1	0.000491608	0.603	1.71468	1.90564	-5.69428	19	26	12	3UTR	MIRT012308	0	1
mmu-let-7b-5p	NM_001080549	Hdx	3685	3711	1	-25.9	1	0.000491608	0.603	2.29045	1.77906	-5.69428	19	26	12	3UTR	MIRT012308	0	1
mmu-let-7b-5p	NM_198110	Gnl3l	4197	4215	1	-22.8	1	0.00781912	0.382	3.95437	2.30932	-5.9396	16	18	11	3UTR	MIRT578704	0	0
mmu-let-7b-5p	NM_198110	Gnl3l	3463	3481	1	-22.4	1	0.0527314	0.397	2.49977	2.44321	-5.9396	16	18	11	3UTR	MIRT578704	0	0
mmu-let-7b-5p	NM_001168600	Gnl3l	4164	4182	1	-22.8	1	0.00781912	0.382	2.45602	3.08789	-5.9396	16	18	11	3UTR	MIRT578704	0	0
mmu-let-7b-5p	NM_001168600	Gnl3l	3430	3448	1	-22.4	1	0.0527314	0.397	2.16156	2.338	-5.9396	16	18	11	3UTR	MIRT578704	0	0
mmu-let-7b-5p	NM_173780	Klf8	2496	2519	1	-24.2	1	0.00163257	0.618	0.401158	0.48454	-8.15907	19	23	8	3UTR	MIRT012266	0	1
mmu-let-7b-5p	NM_173780	Klf8	1592	1612	1	-21.2	1	0.00569899	0.5	0.262303	0.331022	-6.51454	16	20	10	3UTR	MIRT012266	0	1
mmu-let-7b-5p	NM_001357183	Klf8	2486	2509	1	-24.2	1	0.00163257	0.618	0.401158	0.48454	-8.15907	19	23	8	3UTR	MIRT012266	0	1
mmu-let-7b-5p	NM_001357183	Klf8	1582	1602	1	-21.2	1	0.00569899	0.5	0.262303	0.331022	-6.51454	16	20	10	3UTR	MIRT012266	0	1
mmu-let-7b-5p	XM_006528778	Kctd12b	4133	4156	1	-21.4	1	0.0594951	0.574	0	0	-6.81899	17	23	12	3UTR	MIRT012190	0	0
mmu-let-7b-5p	NM_175429	Kctd12b	4082	4105	1	-21.4	1	0.0594951	0.574	1.01115	0.831539	-6.81899	17	23	12	3UTR	MIRT012190	0	0
mmu-let-7b-5p	NM_011580	Thbs1	5241	5261	1	-21.4	1	0.0448745	0.662	0	0	-10.1092	18	20	10	3UTR	MIRT012299	0	0
mmu-let-7b-5p	NM_018824	Slc23a2	2277	2300	1	-21.5	1	0.00427101	0.574	0	0	-6.77039	18	23	11	3UTR	MIRT012065	0	0
mmu-let-7b-5p	NM_028802	Gpcpd1	3653	3672	1	-20.6	1	0.030303	0.5	0	0	-5.70655	16	19	11	3UTR	MIRT012284	0	1
mmu-let-7b-5p	NM_001291051	Gpcpd1	3559	3578	1	-20.6	1	0.030303	0.5	0	0	-5.70655	16	19	11	3UTR	MIRT012284	0	1
mmu-let-7b-5p	NM_001355651	Gpcpd1	3656	3675	1	-20.6	1	0.0369129	0.5	0	0	-5.70655	16	19	11	3UTR	MIRT012284	0	1
mmu-let-7b-5p	NM_001025431	Btbd3	1978	1997	1	-24.9	1	0.030086	0.559	0	0	-5.08276	17	19	10	3UTR	MIRT012291	0	1
mmu-let-7b-5p	NM_145534	Btbd3	2280	2299	1	-24.9	1	0.030086	0.559	0	0	-5.08276	17	19	10	3UTR	MIRT012291	0	1
mmu-let-7b-5p	NM_001077713	Sdhaf3	415	433	1	-21.7	1	0.189034	0.691	-0.371839	0.143937	-3.93757	17	18	17	3UTR	MIRT012075	0	1
mmu-let-7b-5p	NM_009782	Cacna1e	9516	9554	1	-23	1	0.0285396	0.632	2.13806	1.16933	-6.90779	14	20	11	3UTR	MIRT012182	0	1
mmu-let-7b-5p	NM_001081290	Prrc2c	9269	9294	1	-19.7	1	0.00070953	0.632	3.13329	2.85553	-3.79332	20	23	14	3UTR	MIRT012224	0	0
mmu-let-7b-5p	NM_001039484	Kcnj10	4549	4568	1	-20.6	1	0.00121128	0.5	0.389104	0.125034	-8.05823	17	19	14	3UTR	MIRT012248	0	0
mmu-let-7b-5p	NM_008421	Kcnc1	5941	5974	1	-23.1	1	0.000827401	0.441	0.00519087	-0.0857943	-4.79441	20	33	7	3UTR	MIRT012174	0	0
mmu-let-7b-5p	NM_001039039	Kctd21	2877	2912	1	-23.6	1	0.0458828	0.603	1.07136	1.36293	-3.93757	19	23	9	3UTR	MIRT012118	0	1
mmu-let-7b-5p	NM_177698	Psd3	10597	10613	1	-23.2	1	5.67851e-05	0.588	1.74557	1.07964	-5.49511	15	16	15	3UTR	MIRT012295	0	1
mmu-let-7b-5p	NM_030263	Psd3	8833	8849	1	-23.2	1	5.67851e-05	0.588	2.89432	2.60252	-5.49511	15	16	15	3UTR	MIRT012295	0	1
mmu-let-7b-5p	NM_027626	Psd3	8491	8507	1	-23.2	1	5.67851e-05	0.588	2.65464	3.2724	-5.49511	15	16	15	3UTR	MIRT012295	0	1
mmu-let-7b-5p	XM_017312700	Psd3	11556	11572	1	-23.2	1	5.67851e-05	0.588	0	0	-5.49511	15	16	15	3UTR	MIRT012295	0	1
mmu-let-7b-5p	XM_030243451	Psd3	10986	11002	1	-23.2	1	5.67851e-05	0.588	0	0	-5.49511	15	16	15	3UTR	MIRT012295	0	1
mmu-let-7b-5p	XM_017312703	Psd3	10628	10644	1	-23.2	1	5.67851e-05	0.588	0	0	-5.49511	15	16	15	3UTR	MIRT012295	0	1
mmu-let-7b-5p	NM_009795	Capns1	1258	1281	1	-24.7	1	0.0050598	0.426	0.261888	0.736588	-5.08246	18	23	11	3UTR	MIRT012231	0	0
mmu-let-7b-5p	XM_006539488	Capns1	1395	1418	1	-24.7	1	0.0050598	0.426	0	0	-5.08246	18	23	11	3UTR	MIRT012231	0	0
mmu-let-7b-5p	XM_006539488	Capns1	1358	1378	1	-22.3	1	0.194662	0.441	0	0	-4.65016	18	20	12	3UTR	MIRT012231	0	0
mmu-let-7b-5p	XM_011250419	Capns1	1043	1066	1	-24.7	1	0.0050598	0.426	0	0	-5.08246	18	23	11	3UTR	MIRT012231	0	0
mmu-let-7b-5p	XM_011250419	Capns1	1006	1026	1	-22.3	1	0.194662	0.441	0	0	-4.65016	18	20	12	3UTR	MIRT012231	0	0
mmu-let-7b-5p	NM_001040131	Eif4g2	3994	4013	1	-20.7	1	0.000341654	0.559	3.15869	4.0659	-7.94823	16	19	15	3UTR	MIRT012279	0	1
mmu-let-7b-5p	NM_013507	Eif4g2	4108	4127	1	-20.7	1	0.000341654	0.559	1.87966	3.65078	-7.94823	16	19	15	3UTR	MIRT012279	0	1
mmu-let-7b-5p	NM_177249	Usp47	4626	4655	1	-21.4	1	0.00325994	0.618	2.62576	2.06984	-5.18008	18	29	12	3UTR	MIRT012287	0	1
mmu-let-7b-5p	NM_001357952	Usp47	4626	4655	1	-21.4	1	0.00325994	0.618	2.62576	2.06984	-5.18008	18	29	12	3UTR	MIRT012287	0	1
mmu-let-7b-5p	NM_133758	Usp47	4566	4595	1	-21.4	1	0.00325994	0.618	2.62576	2.06984	-5.18008	18	29	12	3UTR	MIRT012287	0	1
mmu-let-7b-5p	NM_001168220	Knop1	4527	4572	1	-23.7	1	0.113448	0.441	0.0861529	0.132124	-5.9396	16	19	11	3UTR	MIRT012163	0	0
mmu-let-7b-5p	NM_001347652	Bcl7c	974	1017	1	-26.4	1	0.020935	0.485	-0.132343	0.160244	-3.93757	21	43	9	3UTR	MIRT012302	0	0
mmu-let-7b-5p	NM_031997	Cemip2	6226	6260	1	-23.7	1	0.00362115	0.588	1.04788	1.21223	-7.4978	18	22	10	3UTR	MIRT012314	0	1
mmu-let-7b-5p	NM_001033759	Cemip2	6144	6178	1	-23.7	1	0.00362115	0.588	1.04788	1.21223	-7.4978	18	22	10	3UTR	MIRT012314	0	1
mmu-let-7b-5p	NM_177034	Apba1	5877	5925	1	-27.5	1	0.0460286	0.397	0.739571	0.288553	-3.79332	18	22	14	3UTR	MIRT012095	0	1
mmu-let-7b-5p	NM_177034	Apba1	4112	4130	1	-23.9	1	0.00252396	0.441	0.148566	-0.0119903	-5.08246	16	18	11	3UTR	MIRT012095	0	1
mmu-let-7b-5p	NM_001370767	Lcor	10099	10119	1	-23.4	1	0.00547085	0.603	0.687088	0.087389	-10.3185	17	20	9	3UTR	MIRT012112	0	0
mmu-let-7b-5p	NM_025877	Slc25a23	2955	2980	1	-22.2	1	0.000357366	0.368	2.05477	1.51866	-6.82767	17	25	7	3UTR	MIRT012258	0	0
mmu-let-7b-5p	NM_025877	Slc25a23	1816	1837	1	-21.3	1	0.0721666	0.441	4.08835	3.47668	-10.0938	17	21	7	3UTR	MIRT012258	0	0
mmu-let-7b-5p	NM_007788	Csnk2a1	2509	2526	1	-19.9	1	0.0117064	0.529	1.33992	1.55712	-5.77128	15	17	12	3UTR	MIRT012282	0	0
mmu-let-7b-5p	NM_007788	Csnk2a1	1493	1511	1	-19.1	1	0.00104085	0.412	2.02048	2.43943	-6.50069	16	18	15	3UTR	MIRT012282	0	0
mmu-let-7b-5p	NM_001361281	Lsamp	4274	4293	1	-22.8	1	0.00199309	0.603	-0.421908	0.00368556	-8.05823	17	19	12	3UTR	MIRT012002	0	0
mmu-let-7b-5p	NM_001347236	Lsamp	4477	4496	1	-22.8	1	0.00199309	0.603	-0.421908	0.00368556	-8.05823	17	19	12	3UTR	MIRT012002	0	0
mmu-let-7b-5p	NM_001347247	Cadm2	6785	6818	1	-21.6	1	0.442916	0.647	3.56138	2.74989	-3.79332	20	33	8	3UTR	MIRT012162	0	1
mmu-let-7b-5p	NM_007520	Bach1	4497	4520	1	-20.4	1	0.0353376	0.559	3.35965	1.19427	-5.96246	18	23	8	3UTR	MIRT012221	0	1
mmu-let-7b-5p	XM_011246088	Synj1	7326	7349	1	-22.2	1	0.000282916	0.471	0	0	-6.09222	19	23	13	3UTR	MIRT012161	0	0
mmu-let-7b-5p	NM_010508	Ifnar1	3138	3164	1	-23.2	1	0.000208287	0.515	-0.074707	0.0775102	-8.82818	18	26	11	3UTR	MIRT605691	0	1
mmu-let-7b-5p	NM_010508	Ifnar1	5583	5601	1	-22.8	1	0.00289989	0.382	0	0	-5.9396	16	18	11	3UTR	MIRT605691	0	1
mmu-let-7b-5p	NM_010508	Ifnar1	2864	2886	1	-22.5	1	0.0853762	0.544	0	0	-5.83853	19	22	15	3UTR	MIRT605691	0	1
mmu-let-7b-5p	NM_001085440	Smcr8	3720	3743	1	-22	1	0.0474772	0.382	-0.176097	-0.140873	-8.23819	17	23	7	3UTR	MIRT012088	0	0
mmu-let-7b-5p	NM_001004143	Usp22	2020	2043	1	-29.3	1	0.0209837	0.441	0.558639	0.567343	-5.02746	20	23	13	3UTR	MIRT012239	0	0
mmu-let-7b-5p	NM_010813	Mnt	2436	2456	1	-21.8	1	0.000191617	0.441	-0.0866603	0.21724	-9.06122	16	20	7	3UTR	MIRT012180	0	0
mmu-let-7b-5p	NM_008702	Nlk	3832	3855	1	-20.5	1	0.0138271	0.559	0.69391	1.41217	-5.81821	16	23	12	3UTR	MIRT012187	0	0
mmu-let-7b-5p	NM_172468	Snx30	7468	7497	1	-21.2	1	0.109658	0.633	2.02033	1.80149	-4.90607	19	29	9	3UTR	MIRT012116	0	1
mmu-let-7b-5p	NM_007936	Epha4	5839	5861	1	-24.6	1	0.0264947	0.618	3.46159	4.2469	-6.77039	18	22	7	3UTR	MIRT012115	0	1
mmu-let-7b-5p	NM_007936	Epha4	3533	3561	1	-24.4	1	0.0408126	0.485	3.73308	3.80353	-4.76182	19	28	9	3UTR	MIRT012115	0	1
mmu-let-7b-5p	NM_178119	Agap1	6201	6238	1	-25.3	1	0.000111442	0.368	0.25285	0.15648	-4.65016	18	26	8	3UTR	MIRT012201	0	1
mmu-let-7b-5p	NM_001037136	Agap1	6042	6079	1	-25.3	1	0.000111442	0.368	0.25285	0.15648	-4.65016	18	26	8	3UTR	MIRT012201	0	1
mmu-let-7b-5p	NM_144525	Tmem214	2598	2617	1	-23.6	1	0.026652	0.441	0.0875394	-0.228305	-3.93757	17	19	16	3UTR	MIRT012278	0	0
mmu-let-7b-5p	XM_006503645	Tbc1d14	2888	2910	1	-21.4	1	0.141624	0.412	0	0	-8.40586	17	22	7	3UTR	MIRT012063	0	0
mmu-let-7b-5p	XM_006503640	Tbc1d14	3654	3676	1	-21.4	1	0.141624	0.412	0	0	-8.40586	17	22	7	3UTR	MIRT012063	0	0
mmu-let-7b-5p	XM_006503641	Tbc1d14	3522	3544	1	-21.4	1	0.141624	0.412	0	0	-8.40586	17	22	7	3UTR	MIRT012063	0	0
mmu-let-7b-5p	XM_006506145	Srgap3	6607	6627	1	-23.7	1	0.0109333	0.574	0	0	-6.51454	17	20	10	3UTR	MIRT012092	0	0
mmu-let-7b-5p	NM_009723	Atp2b2	5591	5616	1	-19.4	1	0.00330666	0.647	3.30524	3.32517	-3.79332	16	18	16	3UTR	MIRT012064	0	0
mmu-let-7b-5p	NM_009723	Atp2b2	8666	8685	1	-25.4	1	0.0713961	0.441	0.964454	0.543655	-5.9393	18	19	18	3UTR	MIRT012064	0	0
mmu-let-7b-5p	NM_009723	Atp2b2	6636	6658	1	-23.8	1	0.0186056	0.5	4.52707	3.26379	-6.77039	20	22	14	3UTR	MIRT012064	0	0
mmu-let-7b-5p	NM_001347365	Atp2b2	8784	8803	1	-25.4	1	0.0713961	0.441	0.0814811	0.798416	-5.9393	18	19	18	3UTR	MIRT012064	0	0
mmu-let-7b-5p	NM_001036684	Atp2b2	5565	5590	1	-19.4	1	0.00330666	0.647	4.23147	3.34075	-3.79332	16	18	16	3UTR	MIRT012064	0	0
mmu-let-7b-5p	NM_001036684	Atp2b2	8640	8659	1	-25.4	1	0.0713961	0.441	0.802119	1.41161	-5.9393	18	19	18	3UTR	MIRT012064	0	0
mmu-let-7b-5p	NM_001036684	Atp2b2	6610	6632	1	-23.8	1	0.0186056	0.5	5.1529	4.07345	-6.77039	20	22	14	3UTR	MIRT012064	0	0
mmu-let-7b-5p	NM_011763	Zfp9	3002	3021	1	-19.9	1	0.00202003	0.515	1.59827	1.63992	-5.9393	16	19	11	3UTR	MIRT011996	0	0
mmu-let-7b-5p	NM_001110855	Crem	1374	1395	1	-19.1	1	0.034454	0.691	2.9444	2.32863	-10.135	16	21	8	3UTR	MIRT012265	0	0
mmu-let-7b-5p	NM_001110854	Crem	1410	1431	1	-19.1	1	0.034454	0.691	2.02428	2.03742	-10.135	16	21	8	3UTR	MIRT012265	0	0
mmu-let-7b-5p	NM_001110852	Crem	915	937	1	-21.6	1	0.105073	0.721	2.40512	3.74869	-3.93757	20	22	16	3UTR	MIRT012265	0	0
mmu-let-7b-5p	NM_001110851	Crem	1062	1084	1	-21.6	1	0.105073	0.721	3.22263	3.48955	-3.93757	20	22	16	3UTR	MIRT012265	0	0
mmu-let-7b-5p	NM_177137	Gnal	2487	2508	1	-31.5	1	5.63959e-06	0.515	0.775497	1.88221	-4.79441	19	21	13	3UTR	MIRT012169	0	1
mmu-let-7b-5p	NM_177137	Gnal	1774	1799	1	-25.9	1	0.000234173	0.5	1.82775	0.125757	-4.76182	19	25	8	3UTR	MIRT012169	0	1
mmu-let-7b-5p	NM_010307	Gnal	2322	2343	1	-31.5	1	5.63959e-06	0.515	0.775497	1.88221	-4.79441	19	21	13	3UTR	MIRT012169	0	1
mmu-let-7b-5p	NM_010307	Gnal	1609	1634	1	-25.9	1	0.000234173	0.5	1.82775	0.125757	-4.76182	19	25	8	3UTR	MIRT012169	0	1
mmu-let-7b-5p	NM_021877	Hr	5226	5245	1	-23.5	1	0.007405	0.353	0.204589	-0.171519	-4.52877	16	19	8	3UTR	MIRT012271	0	0
mmu-let-7b-5p	XM_011244966	Hr	5447	5466	1	-23.5	1	0.007405	0.353	0	0	-4.52877	16	19	8	3UTR	MIRT012271	0	0
mmu-let-7b-5p	NM_175649	Tnfrsf26	1469	1487	1	-23.2	1	0.00945035	0.485	-0.158617	-0.0126947	-5.9396	16	18	11	3UTR	MIRT601462	0	0
mmu-let-7b-5p	NM_025747	Cfap97	2714	2744	1	-21.5	1	0.0116611	0.618	0.177606	0.379197	-7.14013	20	30	10	3UTR	MIRT011993	0	0
mmu-let-7b-5p	NM_001034858	Armc2	3850	3881	1	-20	1	0.0306025	0.574	1.76805	1.12776	-6.09222	19	31	8	3UTR	MIRT592943	0	0
mmu-let-7b-5p	NM_007548	Prdm1	4339	4358	1	-25.4	1	2.44512e-05	0.441	2.86319	3.51415	-7.60443	16	19	10	3UTR	MIRT012010	0	1
mmu-let-7b-5p	NM_177475	Zfp280b	4214	4258	1	-25.7	1	5.47748e-05	0.529	0.21858	0.514795	-6.76235	21	24	17	3UTR	MIRT012281	0	1
mmu-let-7b-5p	NM_175473	Fras1	13038	13061	1	-25.4	1	0.00260597	0.5	4.18963	0.719943	-5.18008	20	23	11	3UTR	MIRT012032	0	1
mmu-let-7b-5p	XM_011249527	Zfp644	1380	1400	1	-20.6	1	0.00873131	0.559	0	0	-5.70655	17	20	7	3UTR	MIRT012306	0	1
mmu-let-7b-5p	NM_011578	Tgfbr3	4265	4291	1	-21.4	1	0.00400865	0.485	1.87216	1.89466	-5.03583	20	26	8	3UTR	MIRT012220	0	1
mmu-let-7b-5p	NM_172716	Pcgf3	2978	3003	1	-21.5	1	0.00975401	0.574	1.34686	0.483455	-4.17062	20	25	9	3UTR	MIRT012300	0	1
mmu-let-7b-5p	NM_001306128	Sh2b3	3903	3928	1	-25.1	1	0.226002	0.588	1.65722	0.644663	-4.957	20	25	11	3UTR	MIRT012261	0	1
mmu-let-7b-5p	NM_008507	Sh2b3	3933	3958	1	-25.1	1	0.226002	0.588	1.65722	0.644663	-4.957	20	25	11	3UTR	MIRT012261	0	1
mmu-let-7b-5p	NM_001306127	Sh2b3	4021	4046	1	-25.1	1	0.226002	0.588	0.193234	0.305404	-4.957	20	25	11	3UTR	MIRT012261	0	1
mmu-let-7b-5p	NM_001306126	Sh2b3	3965	3990	1	-25.1	1	0.226002	0.588	0.0715851	1.01954	-4.957	20	25	11	3UTR	MIRT012261	0	1
mmu-let-7b-5p	NM_001110140	Atp2a2	4132	4172	1	-25.8	1	0.000549958	0.529	1.08814	0.504789	-4.67302	20	26	12	3UTR	MIRT012210	0	1
mmu-let-7c-5p	NM_011789	Apc2	8076	8103	1	-22.3	1	0.000375782	0.382	-0.369116	-0.109635	-4.67302	20	27	10	3UTR	MIRT579373	0	0
mmu-let-7c-5p	NM_019541	Cts8	1684	1702	1	-18.8	1	0.0272053	0.471	2.13371	1.28972	-6.67505	14	18	11	3UTR	MIRT579030	0	0
mmu-let-7c-5p	NM_001252251	Nf2	2532	2568	1	-24.3	1	0.00843573	0.441	0.120479	0.534962	-5.70655	18	22	11	3UTR	MIRT578154	0	0
mmu-let-7c-5p	NM_054043	Msi2	2251	2286	1	-22.6	1	0.0438549	0.529	3.35983	3.49085	-5.33701	18	24	7	3UTR	MIRT582400	0	1
mmu-let-7c-5p	NM_001168600	Gnl3l	2031	2051	1	-20.6	1	0.653133	0.574	0.481404	-0.0743953	-5.9393	17	20	11	3UTR	MIRT578711	0	0
mmu-let-7c-5p	NM_001168600	Gnl3l	4164	4182	1	-18.4	1	0.00781912	0.382	2.45602	3.08789	-6.67505	14	18	11	3UTR	MIRT578711	0	0
mmu-let-7c-5p	NM_010508	Ifnar1	2864	2886	1	-20.7	1	0.0853762	0.544	0	0	-5.83853	15	17	15	3UTR	MIRT605695	0	1
mmu-let-7c-5p	NM_009723	Atp2b2	5591	5616	1	-21.8	1	0.00330666	0.647	3.54869	3.24192	-3.79332	18	21	17	3UTR	MIRT601171	0	0
mmu-let-7c-5p	NM_009723	Atp2b2	6636	6658	1	-24.8	1	0.0186056	0.5	4.52707	3.26379	-6.77039	20	22	14	3UTR	MIRT601171	0	0
mmu-let-7c-5p	NM_001347365	Atp2b2	5709	5734	1	-21.8	1	0.00330666	0.647	3.17351	3.61902	-3.79332	18	21	17	3UTR	MIRT601171	0	0
mmu-let-7c-5p	NM_001036684	Atp2b2	5565	5590	1	-21.8	1	0.00330666	0.647	3.85215	3.34076	-3.79332	18	21	17	3UTR	MIRT601171	0	0
mmu-let-7c-5p	NM_001036684	Atp2b2	6610	6632	1	-24.8	1	0.0186056	0.5	5.1529	4.07345	-6.77039	20	22	14	3UTR	MIRT601171	0	0
mmu-let-7c-5p	NM_001034858	Armc2	3850	3881	1	-20	1	0.0306025	0.574	1.76805	1.12776	-6.09222	19	31	8	3UTR	MIRT592947	0	0
mmu-let-7d-5p	XM_030245088	Apc2	7362	7385	1	-24.3	1	2.72235e-08	0.382	0	0	-5.03583	17	23	8	3UTR	MIRT579376	0	0
mmu-let-7d-5p	NM_011789	Apc2	7242	7265	1	-24.3	1	2.72235e-08	0.382	0.0851739	0.0455986	-5.03583	17	23	8	3UTR	MIRT579376	0	0
mmu-let-7d-5p	NM_001252251	Nf2	2547	2568	1	-26.4	1	0.00843573	0.441	-0.378545	0.495013	-5.70655	18	21	11	3UTR	MIRT578156	0	0
mmu-let-7d-5p	NM_001146024	Zfp444	2986	3026	1	-20.4	1	0.00568685	0.397	0	0	-5.70655	14	18	11	3UTR	MIRT596616	0	0
mmu-let-7d-5p	NM_028316	Zfp444	2866	2906	1	-20.4	1	0.00568685	0.397	0	0	-5.70655	14	18	11	3UTR	MIRT596616	0	0
mmu-let-7d-5p	NM_010508	Ifnar1	5585	5601	1	-19.7	1	0.00289989	0.382	0	0	-5.70655	13	16	11	3UTR	MIRT605690	0	1
mmu-let-7d-5p	NM_010825	Meis2	3389	3425	1	-18.9	1	0.164908	0.676	5.95406	5.352	-6.10696	19	24	7	3UTR	MIRT594645	0	0
mmu-let-7d-5p	NM_001136072	Meis2	3484	3520	1	-18.9	1	0.164908	0.676	5.95406	5.352	-6.10696	19	24	7	3UTR	MIRT594645	0	0
mmu-let-7d-5p	NM_001159568	Meis2	3410	3446	1	-18.9	1	0.164908	0.676	5.95406	5.352	-6.10696	19	24	7	3UTR	MIRT594645	0	0
mmu-let-7d-5p	NM_001159567	Meis2	3505	3541	1	-18.9	1	0.164908	0.676	5.95406	5.352	-6.10696	19	24	7	3UTR	MIRT594645	0	0
mmu-let-7d-5p	NM_001159570	Meis2	3768	3791	1	-18.6	1	0.164908	0.676	5.04621	4.71885	-6.10696	19	23	7	3UTR	MIRT594645	0	0
mmu-let-7d-5p	NM_001159569	Meis2	3789	3812	1	-18.6	1	0.164908	0.676	5.04621	4.71885	-6.10696	19	23	7	3UTR	MIRT594645	0	0
mmu-let-7f-5p	NM_054043	Msi2	4077	4098	1	-16.7	1	0.104035	0.529	2.36803	2.25636	-12.2551	17	21	10	3UTR	MIRT582392	0	1
mmu-let-7f-5p	NM_001168600	Gnl3l	1983	2000	1	-17.9	1	0.025844	0.515	0.636594	-0.0286623	-8.66051	14	17	9	3UTR	MIRT578702	0	0
mmu-let-7f-5p	NM_009723	Atp2b2	6636	6658	1	-18.8	1	0.0186056	0.5	2.94077	3.44176	-6.77039	19	22	10	3UTR	MIRT601173	0	0
mmu-let-7f-5p	NM_001347365	Atp2b2	6754	6776	1	-18.8	1	0.0186056	0.5	3.60571	3.64476	-6.77039	19	22	10	3UTR	MIRT601173	0	0
mmu-let-7f-5p	NM_001036684	Atp2b2	6610	6632	1	-18.8	1	0.0186056	0.5	3.93167	3.47403	-6.77039	19	22	10	3UTR	MIRT601173	0	0
mmu-let-7f-5p	NM_001036684	Atp2b2	8643	8659	1	-18.5	1	0.0713961	0.441	0.802119	1.41161	-5.08246	14	16	11	3UTR	MIRT601173	0	0
mmu-let-7f-5p	NM_133940	Fbxl14	2071	2093	1	-19.6	1	0.0245814	0.662	1.88411	1.66999	-3.93757	19	22	8	3UTR	MIRT583576	0	0
mmu-let-7g-5p	NM_001252251	Nf2	2542	2562	1	-20.6	1	0.0251273	0.456	0.428389	0.533104	-8.23819	16	20	7	3UTR	MIRT578159	0	0
mmu-let-7g-5p	NM_001363195	Msi2	3151	3168	1	-17.6	1	0.00460226	0.662	0.823751	0.939123	-3.79332	15	17	12	3UTR	MIRT582398	0	1
mmu-let-7g-5p	NM_054043	Msi2	4077	4098	1	-18.6	1	0.104035	0.529	2.36803	2.25636	-12.2551	17	21	10	3UTR	MIRT582398	0	1
mmu-let-7g-5p	NM_054043	Msi2	3167	3184	1	-17.6	1	0.00460226	0.662	0.396964	0.858456	-3.79332	15	17	12	3UTR	MIRT582398	0	1
mmu-let-7g-5p	NM_001034858	Armc2	3352	3369	1	-17.7	1	0.00354439	0.559	0.44153	1.71858	-4.67302	15	17	14	3UTR	MIRT592940	0	0
mmu-let-7i-5p	XM_030245088	Apc2	8200	8223	1	-25.8	1	0.000375782	0.382	0	0	-4.17062	20	23	10	3UTR	MIRT579377	0	0
mmu-let-7i-5p	NM_011789	Apc2	8080	8103	1	-25.8	1	0.000375782	0.382	-0.370378	-0.10484	-4.17062	20	23	10	3UTR	MIRT579377	0	0
mmu-let-7i-5p	NM_001363195	Msi2	5609	5624	1	-19.6	1	0.00975681	0.5	3.86618	4.25261	-10.7891	14	15	14	3UTR	MIRT582396	0	1
mmu-let-7i-5p	NM_198110	Gnl3l	4376	4399	1	-19	1	0.0128284	0.544	2.47013	2.34148	-9.15686	17	23	7	3UTR	MIRT578710	0	0
mmu-let-7i-5p	NM_001168600	Gnl3l	4343	4366	1	-19	1	0.0128284	0.544	2.4085	2.52197	-9.15686	17	23	7	3UTR	MIRT578710	0	0
mmu-let-7i-5p	NM_010825	Meis2	4455	4475	1	-20.2	1	0.000377681	0.603	2.92534	2.834	-7.13993	16	20	8	3UTR	MIRT594644	0	0
mmu-let-7i-5p	NM_001136072	Meis2	4550	4570	1	-20.2	1	0.000377681	0.603	2.92534	2.834	-7.13993	16	20	8	3UTR	MIRT594644	0	0
mmu-let-7i-5p	NM_001159568	Meis2	4476	4496	1	-20.2	1	0.000377681	0.603	2.92534	2.834	-7.13993	16	20	8	3UTR	MIRT594644	0	0
mmu-let-7i-5p	NM_001159567	Meis2	4571	4591	1	-20.2	1	0.000377681	0.603	2.92534	2.834	-7.13993	16	20	8	3UTR	MIRT594644	0	0
mmu-let-7i-5p	NM_001159570	Meis2	4821	4841	1	-20.2	1	0.000377681	0.603	1.20061	1.16798	-7.13993	16	20	8	3UTR	MIRT594644	0	0
mmu-let-7i-5p	NM_001159569	Meis2	4842	4862	1	-20.2	1	0.000377681	0.603	1.20061	1.16798	-7.13993	16	20	8	3UTR	MIRT594644	0	0
mmu-let-7i-5p	NM_009723	Atp2b2	5560	5583	1	-23.8	1	0.00245419	0.529	3.4811	3.5899	-6.73762	20	23	18	3UTR	MIRT601177	0	0
mmu-let-7i-5p	NM_001347365	Atp2b2	5678	5701	1	-23.8	1	0.00245419	0.529	3.63743	3.32489	-6.73762	20	23	18	3UTR	MIRT601177	0	0
mmu-let-7i-5p	NM_001347365	Atp2b2	8783	8803	1	-20.5	1	0.0713961	0.441	0.140772	0.772234	-8.42926	16	20	10	3UTR	MIRT601177	0	0
mmu-let-7i-5p	NM_001036684	Atp2b2	5534	5557	1	-23.8	1	0.00245419	0.529	3.44202	3.56432	-6.73762	20	23	18	3UTR	MIRT601177	0	0
mmu-let-7i-5p	NM_001036684	Atp2b2	8639	8659	1	-20.5	1	0.0713961	0.441	0.906062	1.39506	-8.42926	16	20	10	3UTR	MIRT601177	0	0
mmu-let-7i-5p	NM_175649	Tnfrsf26	1993	2014	1	-18.2	1	0.010869	0.588	-0.130446	-0.0118514	-6.09222	16	21	7	3UTR	MIRT601460	0	0
mmu-miR-139-5p	NM_145364	Akr1d1	2084	2100	0.961538	-19.1	1	0.00224155	0.662	0.235641	-0.152458	-5.08246	14	16	11	3UTR	MIRT604389	0	0
mmu-miR-139-5p	NM_177670	Tmem69	2111	2134	0.974359	-27.2	1	0.00754834	0.441	0.462784	0.455506	-4.67302	21	23	12	3UTR	MIRT585639	0	0
mmu-miR-139-5p	NM_172769	Sc5d	1221	1244	0.974359	-20.5	1	0.00162617	0.5	0.114743	1.03916	-7.78178	17	23	8	3UTR	MIRT605504	0	0
mmu-miR-139-5p	NM_172863	Zfp697	4679	4697	1	-23.2	1	0.0100063	0.618	0.423889	0.479903	-17.0124	16	18	10	3UTR	MIRT596588	0	0
mmu-miR-139-5p	NM_175389	Trmt10a	2180	2199	1	-21.2	1	0.000251561	0.471	-0.121644	0.0619	-7.28438	17	19	14	3UTR	MIRT601725	0	0
mmu-miR-139-5p	NM_001348196	Trmt10a	2222	2241	1	-21.2	1	0.000251561	0.471	-0.121644	0.0619	-7.28438	17	19	14	3UTR	MIRT601725	0	0
mmu-miR-139-5p	NM_025780	Thap2	2686	2706	1	-19.6	1	0.053988	0.603	0.0864689	0.0981269	-6.01339	16	20	13	3UTR	MIRT601533	0	0
mmu-miR-139-5p	NM_019747	Zfp113	2297	2316	1	-23.6	1	0.00027563	0.544	0	0	-6.47918	18	19	18	3UTR	MIRT579818	0	0
mmu-miR-139-5p	NM_010055	Dlx3	2221	2242	1	-18.9	1	0.00834028	0.691	0.66559	0.171887	-9.65244	15	21	7	3UTR	MIRT583956	0	0
mmu-miR-139-5p	NM_146062	Pphln1	3874	3890	1	-19.6	1	0.000509176	0.721	0.120634	0.558564	-9.56953	15	16	15	3UTR	MIRT597718	0	0
mmu-miR-139-5p	NM_175363	Pphln1	3667	3683	1	-19.6	1	0.000509176	0.721	0.120634	0.558564	-9.56953	15	16	15	3UTR	MIRT597718	0	0
mmu-miR-139-5p	NM_001083114	Pphln1	3610	3626	1	-19.6	1	0.000509176	0.721	0.120634	0.558564	-9.56953	15	16	15	3UTR	MIRT597718	0	0
mmu-miR-139-5p	NM_001285863	Pphln1	3739	3755	1	-19.6	1	0.000509176	0.721	0.120634	0.558564	-9.56953	15	16	15	3UTR	MIRT597718	0	0
mmu-miR-139-5p	NM_172612	Rnd1	1216	1241	1	-24.2	1	0.00025794	0.412	0.657081	1.02499	-8.88283	19	25	12	3UTR	MIRT605958	0	0
mmu-miR-139-5p	NM_001285467	Dennd6a	2627	2655	1	-22.3	1	0.00111962	0.515	0.517827	0.476946	-7.28438	19	28	8	3UTR	MIRT599038	0	0
mmu-miR-139-5p	NM_001285466	Dennd6a	2412	2440	1	-22.3	1	0.00111962	0.515	0.517827	0.476946	-7.28438	19	28	8	3UTR	MIRT599038	0	0
mmu-miR-139-5p	NM_001134465	Dennd6a	2566	2594	1	-22.3	1	0.00111962	0.515	0.517827	0.476946	-7.28438	19	28	8	3UTR	MIRT599038	0	0
mmu-miR-139-5p	NM_001286058	Entpd5	2353	2370	1	-25.9	0	0.000427306	0.441	0.209028	0.0366187	-15.9792	16	17	16	3UTR	MIRT590145	0	0
mmu-miR-139-5p	NM_001286049	Entpd5	2426	2443	1	-25.9	0	0.000427306	0.441	0.182918	0.21425	-15.9792	16	17	16	3UTR	MIRT590145	0	0
mmu-miR-139-5p	NM_177663	Isg20l2	1567	1586	1	-25.4	1	0.0445195	0.515	0.544812	1.10151	-10.729	17	19	9	3UTR	MIRT604909	0	0
mmu-miR-139-5p	NM_001285908	Gng2	2354	2370	1	-19.2	1	0.0127029	0.618	-0.038937	0.674615	-9.03925	15	16	15	3UTR	MIRT589911	0	0
mmu-miR-139-5p	NM_001038637	Gng2	2394	2410	1	-19.2	1	0.0127029	0.618	0.219362	0.762597	-9.03925	15	16	15	3UTR	MIRT589911	0	0
mmu-miR-139-5p	NM_001285909	Gng2	2461	2477	1	-19.2	1	0.0127029	0.618	1.57543	1.39868	-9.03925	15	16	15	3UTR	MIRT589911	0	0
mmu-miR-139-5p	NM_001285910	Gng2	2501	2517	1	-19.2	1	0.0127029	0.618	0.77465	1.7441	-9.03925	15	16	15	3UTR	MIRT589911	0	0
mmu-miR-139-5p	NM_010315	Gng2	2542	2558	1	-19.2	1	0.0127029	0.618	1.56195	1.14887	-9.03925	15	16	15	3UTR	MIRT589911	0	0
mmu-miR-139-5p	NM_001033339	Mmp25	2474	2520	1	-25.7	1	0.000268334	0.441	3.88392	3.26819	-4.52877	17	22	7	3UTR	MIRT602031	0	1
mmu-miR-139-5p	XM_006510253	Sc5d	4635	4650	1	-22	1	0.0178738	0.765	0	0	-6.51454	14	15	14	3UTR	MIRT605504	0	0
mmu-miR-139-5p	XM_006510253	Sc5d	2388	2407	1	-20.6	1	6.34331e-05	0.5	0	0	-8.53685	15	19	9	3UTR	MIRT605504	0	0
mmu-miR-139-5p	NM_021345	Hacd3	1893	1933	1	-22.3	1	0.000105889	0.485	3.27378	2.39718	-7.39609	17	40	9	3UTR	MIRT597601	0	0
mmu-miR-139-5p	NM_009730	Atrn	4899	4922	1	-23.8	1	6.56851e-05	0.544	0	0	-10.3134	17	23	9	3UTR	MIRT595635	0	1
mmu-miR-139-5p	NM_029148	Tmx4	1578	1601	1	-18.7	1	0.112327	0.529	0	0	-9.52015	18	23	9	3UTR	MIRT601479	0	0
mmu-miR-139-5p	NM_017375	Ostf1	914	944	1	-20.9	1	0.000179493	0.485	4.09817	1.47706	-4.957	15	19	9	3UTR	MIRT600552	0	1
mmu-miR-139-5p	NM_027314	March5	1238	1257	1	-24.1	1	0.000324564	0.603	2.58279	1.88908	-10.4034	16	19	7	3UTR	MIRT600670	0	0
mmu-miR-139-5p	NM_144857	Rrp36	1638	1660	1	-23.9	1	0.00560397	0.441	0.670803	1.55368	-10.8217	18	22	9	3UTR	MIRT601712	0	0
mmu-miR-139-5p	NM_177093	Lrrc58	2715	2735	1	-20	1	0.00258576	0.412	4.12199	3.18756	-12.6041	15	20	7	3UTR	MIRT589620	0	0
mmu-miR-139-5p	XM_030249631	T2	1327	1358	1	-21.5	1	0.000542982	0.412	0	0	-7.12766	19	31	10	3UTR	MIRT585720	0	0
mmu-miR-139-5p	NM_025681	Lix1	2391	2461	1	-23.2	1	0.0335864	0.588	0.0188482	-0.113138	-7.28438	15	17	15	3UTR	MIRT589643	0	1
mmu-miR-139-5p	XM_006524797	Lix1	2257	2327	1	-23.2	1	0.0335864	0.588	0	0	-7.28438	15	17	15	3UTR	MIRT589643	0	1
mmu-miR-139-5p	NM_011657	Tulp3	2498	2552	1	-22.4	1	0.017744	0.471	3.45103	2.67453	-3.93757	21	33	12	3UTR	MIRT601423	0	0
mmu-miR-139-5p	NM_178872	Trim36	4269	4291	1	-20.6	1	0.00186874	0.647	-0.0672686	1.14255	-9.83106	18	22	7	3UTR	MIRT600245	0	1
mmu-miR-139-5p	NM_021451	Pmaip1	1264	1325	1	-21.4	1	0.0253868	0.397	0	-0.0430817	-3.93757	22	61	9	3UTR	MIRT601850	0	0
mmu-miR-139-5p	XM_006519359	Xpo7	3842	3864	1	-21.7	1	0.0116105	0.529	0	0	-4.52877	18	22	13	3UTR	MIRT588456	0	0
mmu-miR-139-5p	NM_172282	Tmco3	3430	3456	1	-22.7	1	0.00692717	0.471	-0.0102683	0.091173	-6.08354	18	26	7	3UTR	MIRT585656	0	0
mmu-miR-139-5p	NM_029722	Gje1	1033	1054	1	-19.6	0	0.0224254	0.441	2.54925	2.98075	-15.5666	15	21	8	3UTR	MIRT598918	0	0
mmu-miR-139-5p	NM_026445	Sumf2	1477	1494	1	-20	1	0.000946615	0.574	-0.0833665	0.0502265	-4.67302	15	17	14	3UTR	MIRT597142	0	0
mmu-miR-98-5p	NM_054043	Msi2	5244	5263	1	-17.6	1	0.113888	0.706	3.76854	3.11743	-9.54656	18	19	18	3UTR	MIRT582393	0	1
mmu-miR-98-5p	NM_010508	Ifnar1	2852	2886	1	-21	1	0.0853762	0.544	0	0	-5.83853	15	17	15	3UTR	MIRT605694	0	1
mmu-miR-98-5p	NM_009723	Atp2b2	5569	5616	1	-22.1	1	0.00330666	0.647	4.08817	3.3305	-3.79332	18	20	18	3UTR	MIRT601175	0	0
mmu-miR-98-5p	NM_001347365	Atp2b2	5687	5734	1	-22.1	1	0.00330666	0.647	3.86931	3.44824	-3.79332	18	20	18	3UTR	MIRT601175	0	0
mmu-miR-98-5p	NM_001036684	Atp2b2	5543	5590	1	-22.1	1	0.00330666	0.647	3.83805	3.71534	-3.79332	18	20	18	3UTR	MIRT601175	0	0
mmu-let-7a-5p	XM_030245088	Apc2	6749	6772	1	-19.6	1	0.00113871	0.397	0	0	-5.96246	13	16	8	CDS	MIRT579375	0	0
mmu-let-7a-5p	NM_011789	Apc2	6629	6652	1	-19.6	1	0.00113871	0.397	0.772079	0.423638	-5.96246	13	16	8	CDS	MIRT579375	0	0
mmu-let-7a-5p	NM_010898	Nf2	2016	2037	1	-17.4	1	0.65269	0.485	0.112691	-0.111699	-5.89267	13	16	11	CDS	MIRT578155	0	0
mmu-let-7a-5p	NM_001252250	Nf2	2016	2037	1	-17.4	1	0.65269	0.485	0.112691	-0.111699	-5.89267	13	16	11	CDS	MIRT578155	0	0
mmu-let-7a-5p	XM_006514570	Nf2	2016	2037	1	-17.4	1	0.65269	0.485	0	0	-5.89267	13	16	11	CDS	MIRT578155	0	0
mmu-let-7a-5p	NM_172268	Nup214	1016	1037	1	-19.3	1	0.0479129	0.5	3.47059	3.1773	-3.93757	16	21	11	CDS	MIRT597968	0	0
mmu-let-7a-5p	NM_172268	Nup214	1391	1408	1	-19.1	1	0.00139017	0.5	1.41878	1.0945	-9.69585	13	17	8	CDS	MIRT597968	0	0
mmu-let-7a-5p	NM_133940	Fbxl14	1306	1343	1	-19.6	1	5.52716e-05	0.382	4.07952	4.11521	-6.23647	14	19	8	CDS	MIRT583580	0	0
mmu-let-7a-5p	NM_001034858	Armc2	1059	1092	1	-21.9	1	4.61204e-05	0.426	-0.14782	0.0971408	-7.0388	17	19	17	CDS	MIRT592941	0	0
mmu-let-7b-5p	NM_001346785	Gxylt1	795	812	0.961538	-20.8	1	0.0276833	0.588	0.422118	0.234036	-12.8934	15	17	8	CDS	MIRT012304	0	1
mmu-let-7b-5p	NM_001081290	Prrc2c	7185	7204	0.961538	-21.2	1	0.0124504	0.559	4.11398	3.02479	-7.23797	18	19	18	CDS	MIRT012224	0	0
mmu-let-7b-5p	NM_001199485	4931406C07Rik	417	435	0.961538	-18.6	1	0.0218124	0.662	0.0101363	-0.0277026	-5.61866	15	18	12	CDS	MIRT012128	0	0
mmu-let-7b-5p	NM_133732	4931406C07Rik	380	398	0.961538	-18.6	1	0.0218124	0.662	-0.235193	-0.0551465	-5.61866	15	18	12	CDS	MIRT012128	0	0
mmu-let-7b-5p	NM_001024139	Adamts15	248	267	0.961538	-22.4	1	9.51669e-06	0.353	0.0109955	0.227173	-10.6336	15	19	11	CDS	MIRT012313	0	1
mmu-let-7b-5p	NM_027901	Gtf3c2	1106	1124	0.961538	-22.5	1	0.00206155	0.382	0.684654	0.511469	-10.282	15	18	10	CDS	MIRT012006	0	0
mmu-let-7b-5p	NM_001007465	Rffl	701	734	0.980769	-27.4	1	0.02026	0.412	0.458214	0.616604	-4.99396	21	27	8	CDS	MIRT012135	0	0
mmu-let-7b-5p	XM_006501348	Syt11	1821	1841	1	-24.5	1	0.0958859	0.529	0	0	-6.39069	17	20	10	CDS	MIRT012290	0	1
mmu-let-7b-5p	NM_018804	Syt11	1374	1394	1	-24.5	1	0.0958859	0.529	0.404103	0.0575637	-6.39069	17	20	10	CDS	MIRT012290	0	1
mmu-let-7b-5p	XM_006501350	Syt11	1818	1838	1	-24.5	1	0.0958859	0.529	0	0	-6.39069	17	20	10	CDS	MIRT012290	0	1
mmu-let-7b-5p	NM_001077499	Scn8a	5057	5080	1	-22.1	1	0.0223103	0.412	4.3722	4.16493	-6.08354	18	23	12	CDS	MIRT012020	0	0
mmu-let-7b-5p	NM_011323	Scn8a	4958	4981	1	-22.1	1	0.0223103	0.412	4.3722	4.16493	-6.08354	18	23	12	CDS	MIRT012020	0	0
mmu-let-7b-5p	NM_013790	Abcc5	1899	1924	1	-23.8	1	9.89322e-06	0.485	3.95832	3.66888	-5.48126	19	25	10	CDS	MIRT012214	0	1
mmu-let-7b-5p	NM_010143	Ephb3	1698	1720	1	-22.6	1	0.000168257	0.456	4.36629	2.59155	-6.97067	18	22	10	CDS	MIRT012077	0	0
mmu-let-7b-5p	NM_008641	Mast2	2537	2561	1	-22.6	1	0.147492	0.485	0.80135	1.00491	-7.32605	18	24	9	CDS	MIRT012143	0	0
mmu-let-7b-5p	XM_017320018	Mast2	3633	3651	1	-24.1	1	0.0936114	0.382	0	0	-6.57952	16	18	11	CDS	MIRT012143	0	0
mmu-let-7b-5p	XM_006502834	Mast2	3873	3891	1	-24.1	1	0.0949702	0.382	0	0	-6.57952	16	18	11	CDS	MIRT012143	0	0
mmu-let-7b-5p	NM_001029912	Zswim5	2298	2317	1	-22.5	1	0.00188952	0.544	3.25842	4.03451	-4.17062	16	19	11	CDS	MIRT012215	0	1
mmu-let-7b-5p	NM_153402	Ago3	2818	2839	1	-19.1	1	0.0374846	0.603	2.92001	1.74825	-8.66331	17	21	8	CDS	MIRT012207	0	1
mmu-let-7b-5p	NM_011214	Ptpru	3359	3382	1	-27.9	1	0.000936089	0.426	3.1762	2.68422	-10.3164	20	23	10	CDS	MIRT012074	0	1
mmu-let-7b-5p	NM_001083119	Ptpru	3389	3412	1	-27.9	1	0.000936089	0.426	3.1762	2.68422	-10.3164	20	23	10	CDS	MIRT012074	0	1
mmu-let-7b-5p	NM_201368	Xkr8	549	569	1	-21.4	1	0.000143684	0.515	0	0	-12.6861	16	20	7	CDS	MIRT012119	0	1
mmu-let-7b-5p	XM_006502370	Ndst3	1398	1418	1	-21.4	1	0.000382242	0.515	0	0	-7.7949	17	20	11	CDS	MIRT012288	0	0
mmu-let-7b-5p	XM_006502371	Ndst3	1671	1691	1	-21.4	1	0.000382242	0.515	0	0	-7.7949	17	20	11	CDS	MIRT012288	0	0
mmu-let-7b-5p	NM_031186	Ndst3	928	948	1	-21.4	1	0.000382242	0.515	-0.00569564	0.0456281	-7.7949	17	20	11	CDS	MIRT012288	0	0
mmu-let-7b-5p	NM_054089	Tgs1	908	937	1	-21.4	1	0.043992	0.588	3.0386	1.62244	-6.08354	19	23	12	CDS	MIRT012268	0	1
mmu-let-7b-5p	NM_011789	Apc2	6629	6652	1	-23	1	0.00113871	0.397	-0.240283	0.41422	-5.96246	18	23	8	CDS	MIRT579374	0	0
mmu-let-7b-5p	XM_011243472	Celf5	875	899	1	-21.9	1	0.00325679	0.353	0	0	-6.99569	17	24	7	CDS	MIRT012134	0	0
mmu-let-7b-5p	NM_001359752	Kcnc2	802	824	1	-24.1	1	0.00713914	0.647	4.66801	3.9115	-6.15764	18	22	8	CDS	MIRT012016	0	1
mmu-let-7b-5p	NM_001025581	Kcnc2	800	822	1	-24.1	1	0.00713914	0.647	4.66801	3.9115	-6.15764	18	22	8	CDS	MIRT012016	0	1
mmu-let-7b-5p	NM_010093	E2f3	1629	1654	1	-22.2	1	0.0759404	0.456	-0.270196	0.43542	-4.76182	17	25	13	CDS	MIRT012000	0	0
mmu-let-7b-5p	NM_001289920	E2f3	1086	1136	1	-22.6	1	0.0759404	0.456	1.25177	1.60381	-4.76182	17	26	13	CDS	MIRT012000	0	0
mmu-let-7b-5p	NM_001359994	E2f3	1104	1154	1	-22.6	1	0.0759404	0.456	0.770381	1.24034	-4.76182	17	26	13	CDS	MIRT012000	0	0
mmu-let-7b-5p	NM_019541	Cts8	401	418	1	-23.1	1	0.00341228	0.603	0	0	-6.74759	16	17	16	CDS	MIRT579035	0	0
mmu-let-7b-5p	XM_006505358	Braf	2363	2385	1	-21.9	1	0.136789	0.588	0	0	-5.41313	19	22	9	CDS	MIRT012154	0	0
mmu-let-7b-5p	NM_139294	Braf	2225	2247	1	-21.9	1	0.136789	0.588	-0.279136	-0.158846	-5.41313	19	22	9	CDS	MIRT012154	0	0
mmu-let-7b-5p	NM_010898	Nf2	2020	2037	1	-22.1	1	0.65269	0.485	-0.220437	-0.138098	-6.55801	16	17	16	CDS	MIRT012132	0	0
mmu-let-7b-5p	NM_001252250	Nf2	2020	2037	1	-22.1	1	0.65269	0.485	-0.220437	-0.138098	-6.55801	16	17	16	CDS	MIRT012132	0	0
mmu-let-7b-5p	NM_001252251	Nf2	2020	2037	1	-22.1	1	0.65269	0.485	2.55304	3.03428	-6.55801	16	17	16	CDS	MIRT012132	0	0
mmu-let-7b-5p	XM_006514570	Nf2	2020	2037	1	-22.1	1	0.65269	0.485	0	0	-6.55801	16	17	16	CDS	MIRT012132	0	0
mmu-let-7b-5p	NM_134013	Psme4	1637	1659	1	-23.9	1	0.00068473	0.485	4.4433	4.29338	-7.90723	19	22	9	CDS	MIRT012247	0	0
mmu-let-7b-5p	NM_134013	Psme4	2677	2697	1	-22.5	1	0.00342426	0.529	3.12879	3.30528	-5.58516	16	20	7	CDS	MIRT012247	0	0
mmu-let-7b-5p	NM_134013	Psme4	2389	2411	1	-20.9	1	0.100389	0.529	3.02934	3.83677	-7.38222	19	22	10	CDS	MIRT012247	0	0
mmu-let-7b-5p	XM_006514793	Cpeb4	2292	2316	1	-23.2	1	0.368029	0.529	0	0	-4.02637	19	24	9	CDS	MIRT012024	0	0
mmu-let-7b-5p	NM_026252	Cpeb4	1456	1480	1	-23.2	1	0.368029	0.529	4.39986	4.35823	-4.02637	19	24	9	CDS	MIRT012024	0	0
mmu-let-7b-5p	XM_006533292	Tenm2	1891	1910	1	-25.3	1	0.0629567	0.441	0	0	-7.60443	16	19	10	CDS	MIRT012186	0	0
mmu-let-7b-5p	XM_006533292	Tenm2	9147	9167	1	-22.4	1	0.00236045	0.5	0	0	-6.51454	16	20	13	CDS	MIRT012186	0	0
mmu-let-7b-5p	NM_011856	Tenm2	1115	1134	1	-25.3	1	0.0629567	0.441	0.719599	1.61207	-7.60443	16	19	10	CDS	MIRT012186	0	0
mmu-let-7b-5p	NM_172509	Kctd7	301	341	1	-26.8	1	8.94512e-06	0.338	1.70947	3.01725	-5.49511	21	40	10	CDS	MIRT012131	0	0
mmu-let-7b-5p	NM_001289589	Zfp12	1751	1773	1	-22.1	1	0.0104067	0.485	0.132567	1.18358	-6.23647	17	22	8	CDS	MIRT012061	0	0
mmu-let-7b-5p	NM_177681	Zfp12	1655	1677	1	-22.1	1	0.0104067	0.485	0.132567	1.18358	-6.23647	17	22	8	CDS	MIRT012061	0	0
mmu-let-7b-5p	NM_021287	Sptbn2	3170	3194	1	-23	1	8.88119e-05	0.441	1.64687	2.81732	-7.28438	21	24	10	CDS	MIRT012151	0	0
mmu-let-7b-5p	NM_021287	Sptbn2	2693	2711	1	-21.8	1	0.000140514	0.382	3.10896	2.90679	-7.80398	17	18	17	CDS	MIRT012151	0	0
mmu-let-7b-5p	NM_008766	Slc22a6	1458	1485	1	-23.5	1	1.50051e-05	0.397	0.793901	1.28949	-5.57006	19	27	14	CDS	MIRT012170	0	1
mmu-let-7b-5p	NM_001077636	Pigw	1469	1488	1	-18	1	0.0017477	0.603	3.4463	2.72615	-10.7429	17	19	11	CDS	MIRT012059	0	0
mmu-let-7b-5p	NM_027388	Pigw	1888	1907	1	-18	1	0.0017477	0.603	0.925905	1.08058	-10.7429	17	19	11	CDS	MIRT012059	0	0
mmu-let-7b-5p	NM_001029934	Usp32	288	330	1	-20.9	1	0.00136173	0.456	3.31352	2.70421	-3.93757	21	42	12	CDS	MIRT012102	0	1
mmu-let-7b-5p	XM_011248780	Mtmr4	914	937	1	-23.9	1	0.00325568	0.412	0	0	-8.62473	18	23	6	CDS	MIRT012076	0	0
mmu-let-7b-5p	NM_001201341	Msi2	275	302	1	-20.4	1	0.030246	0.603	2.21734	2.30613	-3.93757	20	27	9	CDS	MIRT012013	0	1
mmu-let-7b-5p	NM_001357006	Gxylt1	702	719	1	-20.8	1	0.0276833	0.588	0.340344	0.154149	-12.8934	15	17	8	CDS	MIRT012304	0	1
mmu-let-7b-5p	NM_001033275	Gxylt1	702	719	1	-20.8	1	0.0276833	0.588	0.359215	0.150375	-12.8934	15	17	8	CDS	MIRT012304	0	1
mmu-let-7b-5p	NM_001033217	Prickle1	808	834	1	-23.6	1	0.00238195	0.441	2.97026	2.12287	-9.43035	18	26	7	CDS	MIRT012146	0	0
mmu-let-7b-5p	NM_001364846	Prickle1	853	879	1	-23.6	1	0.00238195	0.441	1.30447	1.39113	-9.43035	18	26	7	CDS	MIRT012146	0	0
mmu-let-7b-5p	NM_001358068	Zfp641	832	852	1	-23.2	1	0.0089582	0.485	0.261344	0.40505	-11.4961	18	20	10	CDS	MIRT012273	0	0
mmu-let-7b-5p	NM_173769	Zfp641	874	894	1	-23.2	1	0.0089582	0.485	0.66042	0.191505	-11.4961	18	20	10	CDS	MIRT012273	0	0
mmu-let-7b-5p	NM_001159361	Dip2b	613	635	1	-24.9	1	3.603e-06	0.426	2.63829	4.09677	-5.9393	19	22	11	CDS	MIRT012087	0	0
mmu-let-7b-5p	XM_006519289	Sfmbt1	1219	1263	1	-22.1	1	0.000713946	0.382	0	0	-6.14858	18	33	9	CDS	MIRT012296	0	1
mmu-let-7b-5p	XM_006519287	Sfmbt1	1618	1662	1	-22.1	1	0.000713946	0.382	0	0	-6.14858	18	33	9	CDS	MIRT012296	0	1
mmu-let-7b-5p	NM_177049	Jph4	2118	2162	1	-24.9	1	8.83965e-06	0.353	2.59822	2.00271	-4.84971	17	20	10	CDS	MIRT012049	0	0
mmu-let-7b-5p	NM_001331107	Akt1	323	345	1	-23.3	1	0.0266078	0.529	-0.474281	-0.0417421	-7.75176	19	22	8	CDS	MIRT012137	0	0
mmu-let-7b-5p	NM_001331107	Akt1	909	932	1	-22.5	1	0.00137455	0.426	4.31894	2.34899	-6.09222	18	23	11	CDS	MIRT012137	0	0
mmu-let-7b-5p	NM_009652	Akt1	1023	1046	1	-22.5	1	0.00137455	0.426	3.54934	3.83508	-6.09222	18	23	11	CDS	MIRT012137	0	0
mmu-let-7b-5p	NM_009801	Car2	591	611	1	-21	1	0.0162816	0.485	3.33965	1.3999	-8.02599	18	20	15	CDS	MIRT012050	0	0
mmu-let-7b-5p	NM_009801	Car2	1055	1074	1	-19.6	1	0.00179663	0.412	4.57962	2.47617	-8.66082	16	19	9	CDS	MIRT012050	0	0
mmu-let-7b-5p	NM_001039195	Gria2	817	849	1	-20.7	1	0.00200905	0.515	5.04497	4.98424	-7.7949	17	22	14	CDS	MIRT012233	0	0
mmu-let-7b-5p	NM_001198968	Itsn2	2714	2742	1	-21.2	1	0.293939	0.485	1.51581	1.60587	-3.93757	19	28	12	CDS	MIRT012043	0	0
mmu-let-7b-5p	NM_011365	Itsn2	2633	2661	1	-21.2	1	0.293939	0.485	1.51581	1.60587	-3.93757	19	28	12	CDS	MIRT012043	0	0
mmu-let-7b-5p	NM_181395	Pxdn	1181	1205	1	-26.1	1	0.00290521	0.382	0.749775	2.64758	-6.97192	18	24	8	CDS	MIRT012205	0	1
mmu-let-7b-5p	NM_016783	Pgrmc1	156	197	1	-23.5	1	0.0201777	0.456	2.1481	1.45262	-5.92733	16	20	13	CDS	MIRT012105	0	0
mmu-let-7b-5p	NM_001290451	Gria3	976	998	1	-19.3	1	0.0302745	0.603	2.71088	3.60461	-6.39038	19	22	15	CDS	MIRT012230	0	0
mmu-let-7b-5p	NM_016886	Gria3	976	998	1	-19.3	1	0.0302745	0.603	2.71088	3.60461	-6.39038	19	22	15	CDS	MIRT012230	0	0
mmu-let-7b-5p	NM_178740	Slitrk4	1658	1682	1	-21.1	1	0.155887	0.691	0.72926	0.56989	-3.79332	20	24	10	CDS	MIRT012262	0	0
mmu-let-7b-5p	NM_178740	Slitrk4	1597	1617	1	-20.1	1	0.0211876	0.588	0.842166	0.448734	-8.34077	18	20	10	CDS	MIRT012262	0	0
mmu-let-7b-5p	NM_001365112	Slitrk4	1496	1520	1	-21.1	1	0.155887	0.691	0.801635	0.47544	-3.79332	20	24	10	CDS	MIRT012262	0	0
mmu-let-7b-5p	XM_011247549	Flna	4830	4868	1	-23.4	1	0.000182198	0.426	0	0	-4.67302	20	38	8	CDS	MIRT012103	0	0
mmu-let-7b-5p	XM_006527911	Flna	4830	4868	1	-23.4	1	0.000182198	0.426	0	0	-4.67302	20	38	8	CDS	MIRT012103	0	0
mmu-let-7b-5p	NM_010227	Flna	4687	4725	1	-23.4	1	0.000182198	0.426	2.45208	2.46659	-4.67302	20	38	8	CDS	MIRT012103	0	0
mmu-let-7b-5p	NM_001357994	Flywch1	827	869	1	-23.7	1	0.00144184	0.456	-0.0505041	-0.0784606	-6.57398	18	22	13	CDS	MIRT012045	0	0
mmu-let-7b-5p	NM_153791	Flywch1	816	858	1	-23.7	1	0.00144184	0.456	1.56175	0.821554	-6.57398	18	22	13	CDS	MIRT012045	0	0
mmu-let-7b-5p	NM_009593	Abcg1	599	634	1	-24.5	1	0.0125771	0.441	4.72496	3.45134	-9.43035	18	22	11	CDS	MIRT012193	0	1
mmu-let-7b-5p	NM_008077	Gad1	325	347	1	-22.3	1	0.0121446	0.456	2.48799	2.71565	-7.61527	18	22	13	CDS	MIRT012008	0	0
mmu-let-7b-5p	NM_001312900	Gad1	325	347	1	-22.3	1	0.0121446	0.456	2.48799	2.71565	-7.61527	18	22	13	CDS	MIRT012008	0	0
mmu-let-7b-5p	NM_010576	Itga4	3177	3198	1	-22.9	1	0.0504157	0.706	1.54513	1.68426	-5.3343	19	21	18	CDS	MIRT012071	0	0
mmu-let-7b-5p	NM_027091	Nup35	455	477	1	-18.5	1	2.85174e-05	0.515	2.10214	2.05875	-10.2963	17	22	9	CDS	MIRT012147	0	0
mmu-let-7b-5p	NM_033264	Arpp21	1760	1784	1	-22.2	1	0.0218248	0.353	1.53706	1.60411	-6.53765	18	24	7	CDS	MIRT012156	0	0
mmu-let-7b-5p	NM_001357485	Sacm1l	830	847	1	-19.6	0	0.000801355	0.559	0	0	-16.8091	15	17	12	CDS	MIRT012142	0	0
mmu-let-7b-5p	NM_028820	1700017B05Rik	596	623	1	-25.4	1	0.0278386	0.338	0.0144536	-0.0510597	-5.49511	21	27	8	CDS	MIRT012125	0	1
mmu-let-7b-5p	NM_001290315	Igdcc4	292	312	1	-22.5	1	0.0119569	0.426	1.4846	1.21022	-6.78424	19	20	19	CDS	MIRT012123	0	1
mmu-let-7b-5p	NM_020043	Igdcc4	292	312	1	-22.5	1	0.0119569	0.426	1.4846	1.21022	-6.78424	19	20	19	CDS	MIRT012123	0	1
mmu-let-7b-5p	NM_008963	Ptgds	504	521	1	-19.9	1	0.0105644	0.368	0.0506787	1.10865	-8.48048	16	17	16	CDS	MIRT012139	0	0
mmu-let-7b-5p	NM_172268	Nup214	5180	5200	1	-25.6	1	2.05e-05	0.368	1.0348	1.47299	-7.75705	18	20	13	CDS	MIRT597965	0	0
mmu-let-7b-5p	NM_011081	Piga	201	222	1	-21.3	1	0.000274966	0.559	-0.138738	2.34069	-7.77425	18	21	12	CDS	MIRT012184	0	1
mmu-let-7b-5p	XM_017318428	Piga	207	228	1	-21.3	1	0.000274966	0.559	0	0	-7.77425	18	21	12	CDS	MIRT012184	0	1
mmu-let-7b-5p	NM_001025431	Btbd3	635	659	1	-25	1	0.0814437	0.515	0	0	-3.79332	18	24	12	CDS	MIRT012291	0	1
mmu-let-7b-5p	NM_001025431	Btbd3	387	418	1	-23.9	1	0.263853	0.441	0	0	-5.48126	20	31	8	CDS	MIRT012291	0	1
mmu-let-7b-5p	NM_145534	Btbd3	937	961	1	-25	1	0.0814437	0.515	0	0	-3.79332	18	24	12	CDS	MIRT012291	0	1
mmu-let-7b-5p	NM_145534	Btbd3	689	720	1	-23.9	1	0.263853	0.441	0	0	-5.48126	20	31	8	CDS	MIRT012291	0	1
mmu-let-7b-5p	NM_001199188	Snx5	977	1002	1	-19.5	1	1.82312e-05	0.515	0	0	-7.65065	19	25	15	CDS	MIRT012285	0	1
mmu-let-7b-5p	NM_024225	Snx5	888	913	1	-19.5	1	1.82312e-05	0.515	0	0	-7.65065	19	25	15	CDS	MIRT012285	0	1
mmu-let-7b-5p	NM_019445	Fmn2	2739	2758	1	-25.6	1	0.0139694	0.456	0.964081	0.0674757	-5.70655	17	19	11	CDS	MIRT012150	0	0
mmu-let-7b-5p	NM_001310434	Fam171a1	425	454	1	-21.2	1	0.00673054	0.412	2.83937	2.42394	-7.38222	20	29	7	CDS	MIRT012276	0	0
mmu-let-7b-5p	NM_001081161	Fam171a1	654	683	1	-21.2	1	0.00673054	0.412	2.83937	2.42394	-7.38222	20	29	7	CDS	MIRT012276	0	0
mmu-let-7b-5p	NM_001361386	Fam171a1	654	683	1	-21.2	1	0.00673054	0.412	2.83937	2.42394	-7.38222	20	29	7	CDS	MIRT012276	0	0
mmu-let-7b-5p	NM_001347067	Fam171a1	634	663	1	-21.2	1	0.00673054	0.412	2.83937	2.42394	-7.38222	20	29	7	CDS	MIRT012276	0	0
mmu-let-7b-5p	NM_010513	Igf1r	3302	3332	1	-25.2	1	4.05662e-05	0.441	3.34782	2.88627	-5.03583	20	30	12	CDS	MIRT012191	0	1
mmu-let-7b-5p	NM_010513	Igf1r	1317	1357	1	-24.5	1	3.70698e-05	0.426	1.05011	2.8046	-5.48126	20	27	11	CDS	MIRT012191	0	1
mmu-let-7b-5p	NM_030263	Psd3	1617	1638	1	-20.4	1	0.00906094	0.559	-0.302502	-0.157052	-10.6049	16	21	13	CDS	MIRT012295	0	1
mmu-let-7b-5p	XM_017312703	Psd3	3412	3433	1	-20.4	1	0.00906094	0.559	0	0	-10.6049	16	21	13	CDS	MIRT012295	0	1
mmu-let-7b-5p	XM_017312517	Chd9	1283	1304	1	-24.1	1	0.00170123	0.471	0	0	-6.6181	18	21	10	CDS	MIRT012084	0	0
mmu-let-7b-5p	XM_017312517	Chd9	6340	6371	1	-23.9	1	0.00545276	0.515	0	0	-6.51454	18	31	12	CDS	MIRT012084	0	0
mmu-let-7b-5p	NM_177224	Chd9	4962	4990	1	-26.3	1	0.0017022	0.5	3.3268	4.12788	-3.93757	20	28	14	CDS	MIRT012084	0	0
mmu-let-7b-5p	NM_177224	Chd9	750	771	1	-24.1	1	0.00170123	0.471	1.31875	3.14759	-6.6181	18	21	10	CDS	MIRT012084	0	0
mmu-let-7b-5p	NM_177224	Chd9	5807	5838	1	-23.9	1	0.00545276	0.515	2.16551	3.52277	-6.51454	18	31	12	CDS	MIRT012084	0	0
mmu-let-7b-5p	NM_001310530	Chd9	544	565	1	-24.1	1	0.00170123	0.471	1.31875	3.14759	-6.6181	18	21	10	CDS	MIRT012084	0	0
mmu-let-7b-5p	NM_001310530	Chd9	5601	5632	1	-23.9	1	0.00545276	0.515	2.16551	3.52277	-6.51454	18	31	12	CDS	MIRT012084	0	0
mmu-let-7b-5p	NM_001166394	4931428F04Rik	1533	1582	1	-25.8	1	0.000249988	0.412	0.0734653	1.28839	-5.95809	19	24	11	CDS	MIRT011999	0	1
mmu-let-7b-5p	NM_028888	4931428F04Rik	906	929	1	-23.3	1	0.0321264	0.441	0.150146	0.139144	-4.99396	20	23	12	CDS	MIRT011999	0	1
mmu-let-7b-5p	XM_006531433	4931428F04Rik	874	897	1	-23.3	1	0.0321264	0.441	0	0	-4.99396	20	23	12	CDS	MIRT011999	0	1
mmu-let-7b-5p	XM_006531433	4931428F04Rik	1898	1947	1	-25.8	1	0.000249988	0.412	0	0	-5.95809	19	24	11	CDS	MIRT011999	0	1
mmu-let-7b-5p	NM_053208	Egln2	543	569	1	-23.3	1	0.0237401	0.338	2.82062	2.67548	-7.75705	17	20	12	CDS	MIRT012005	0	1
mmu-let-7b-5p	XM_030241989	Egln2	654	680	1	-23.3	1	0.0237401	0.338	0	0	-7.75705	17	20	12	CDS	MIRT012005	0	1
mmu-let-7b-5p	NM_001370803	Dnhd1	6003	6026	1	-26.1	1	0.016073	0.368	-0.30771	0.564767	-5.03583	19	23	8	CDS	MIRT012155	0	0
mmu-let-7b-5p	NM_001370803	Dnhd1	10336	10358	1	-23	1	1.29559e-07	0.353	0.555126	0.945532	-5.49511	19	22	11	CDS	MIRT012155	0	0
mmu-let-7b-5p	NM_198017	Abraxas2	208	237	1	-18.3	1	0.00815637	0.618	3.83159	3.81676	-6.07158	20	29	12	CDS	MIRT012241	0	0
mmu-let-7b-5p	NM_011976	Sema4g	1527	1553	1	-21	1	0.00221562	0.456	0.972906	3.07881	-5.18008	20	26	11	CDS	MIRT012025	0	1
mmu-let-7b-5p	NM_207671	Zfp318	4239	4266	1	-24.1	1	0.00121027	0.515	2.26497	1.90944	-5.69428	20	27	10	CDS	MIRT012194	0	0
mmu-let-7b-5p	NM_001290345	Map4k3	1587	1610	1	-22.6	1	0.000294566	0.485	4.02164	3.76385	-4.67302	20	23	14	CDS	MIRT012319	0	1
mmu-let-7b-5p	NM_021301	Slc15a2	447	490	1	-21.6	1	0.0163061	0.471	0.0362416	0.214512	-3.93757	19	27	9	CDS	MIRT012067	0	0
mmu-let-7b-5p	NM_001145899	Slc15a2	447	490	1	-21.6	1	0.0163061	0.471	1.61771	3.15394	-3.93757	19	27	9	CDS	MIRT012067	0	0
mmu-let-7b-5p	XM_011246088	Synj1	4694	4714	1	-23.6	1	0.029256	0.426	0	0	-5.22701	19	20	19	CDS	MIRT012161	0	0
mmu-let-7b-5p	NM_001164483	Synj1	2275	2295	1	-23.6	1	0.029256	0.426	0.578114	0.878299	-5.22701	19	20	19	CDS	MIRT012161	0	0
mmu-let-7b-5p	NM_001045515	Synj1	2182	2202	1	-23.6	1	0.029256	0.426	0.799562	1.09319	-5.22701	19	20	19	CDS	MIRT012161	0	0
mmu-let-7b-5p	XM_006523070	Donson	932	956	1	-25.4	1	0.000231654	0.544	0	0	-4.67302	20	24	7	CDS	MIRT012098	0	0
mmu-let-7b-5p	NM_001085440	Smcr8	1517	1560	1	-24.8	1	0.00116945	0.515	2.43082	2.05479	-3.79332	21	43	8	CDS	MIRT012088	0	0
mmu-let-7b-5p	NM_175491	Smcr8	1517	1560	1	-24.8	1	0.00116945	0.515	2.43082	2.05479	-3.79332	21	43	8	CDS	MIRT012088	0	0
mmu-let-7b-5p	NM_001252313	Ncor1	6332	6352	1	-25.1	1	0.189093	0.574	0.72477	1.0603	-4.84971	17	20	8	CDS	MIRT012140	0	0
mmu-let-7b-5p	NM_001252313	Ncor1	4323	4351	1	-22	1	0.000550276	0.529	3.20822	3.14853	-6.23056	20	28	7	CDS	MIRT012140	0	0
mmu-let-7b-5p	NM_011308	Ncor1	6131	6151	1	-25.1	1	0.189093	0.574	1.19986	1.33249	-4.84971	17	20	8	CDS	MIRT012140	0	0
mmu-let-7b-5p	XM_006532624	Ncor1	6599	6619	1	-25.1	1	0.189093	0.574	0	0	-4.84971	17	20	8	CDS	MIRT012140	0	0
mmu-let-7b-5p	XM_006532888	Chd3	4917	4939	1	-21.9	1	0.00271156	0.471	0	0	-6.46361	17	22	11	CDS	MIRT012148	0	0
mmu-let-7b-5p	XM_006532888	Chd3	1623	1643	1	-21.8	1	0.00203842	0.412	0	0	-12.6861	17	20	10	CDS	MIRT012148	0	0
mmu-let-7b-5p	NM_146019	Chd3	4844	4866	1	-21.9	1	0.00271156	0.471	5.01981	3.97117	-6.46361	17	22	11	CDS	MIRT012148	0	0
mmu-let-7b-5p	NM_001164569	Rffl	845	878	1	-27.4	1	0.02026	0.412	0.540613	0.384969	-4.99396	21	27	8	CDS	MIRT012135	0	0
mmu-let-7b-5p	NM_001164570	Rffl	538	564	1	-21.9	1	0.00830067	0.338	0.891242	0.471872	-6.87023	18	26	8	CDS	MIRT012135	0	0
mmu-let-7b-5p	XM_006533988	Rffl	2165	2191	1	-21.9	1	0.00830067	0.338	0	0	-6.87023	18	26	8	CDS	MIRT012135	0	0
mmu-let-7b-5p	NM_026097	Rffl	798	845	1	-27.4	1	0.02026	0.412	0.101149	0.647733	-4.99396	21	27	8	CDS	MIRT012135	0	0
mmu-let-7b-5p	NM_026097	Rffl	563	589	1	-21.9	1	0.00830067	0.338	0.466911	0.570189	-6.87023	18	26	8	CDS	MIRT012135	0	0
mmu-let-7b-5p	NM_172841	Slco5a1	757	777	1	-20.4	1	0.00026738	0.441	0.308432	0.461183	-7.57093	16	20	7	CDS	MIRT012028	0	1
mmu-let-7b-5p	NM_001033289	Slc9a2	1229	1253	1	-21.6	1	0.0241515	0.485	3.88229	3.83864	-7.49372	18	24	10	CDS	MIRT012058	0	0
mmu-let-7b-5p	XM_017321272	Unc80	4419	4441	1	-23	1	0.000109577	0.471	0	0	-4.17062	19	22	13	CDS	MIRT012040	0	0
mmu-let-7b-5p	XM_017321272	Unc80	8397	8423	1	-23	1	0.000544997	0.529	0	0	-6.28309	20	26	8	CDS	MIRT012040	0	0
mmu-let-7b-5p	XM_017321272	Unc80	6295	6322	1	-22.7	1	0.0360316	0.529	0	0	-6.39038	19	27	8	CDS	MIRT012040	0	0
mmu-let-7b-5p	NM_175510	Unc80	4411	4433	1	-23	1	0.000109577	0.471	3.36234	4.00302	-4.17062	19	22	13	CDS	MIRT012040	0	0
mmu-let-7b-5p	XM_011250219	Pqlc2	1169	1202	1	-22	1	0.000483045	0.368	0	0	-4.99396	19	23	15	CDS	MIRT012310	0	1
mmu-let-7b-5p	NM_001359258	4931406C07Rik	318	336	1	-18.6	1	0.0218114	0.662	0.11409	0.0122154	-5.61866	15	18	12	CDS	MIRT012128	0	0
mmu-let-7b-5p	NM_001024139	Adamts15	583	604	1	-22.9	1	2.45189e-05	0.368	0.877342	0.0279606	-7.24999	16	21	6	CDS	MIRT012313	0	1
mmu-let-7b-5p	NM_001352630	Ptprd	3599	3620	1	-20.7	1	0.0336446	0.574	3.76802	2.90509	-5.91553	17	21	9	CDS	MIRT012117	0	0
mmu-let-7b-5p	XM_030253354	Ptprd	2277	2298	1	-21.2	1	0.00135482	0.471	0	0	-7.38222	18	21	12	CDS	MIRT012117	0	0
mmu-let-7b-5p	XM_030253350	Ptprd	2286	2307	1	-21.2	1	0.00135482	0.471	0	0	-7.38222	18	21	12	CDS	MIRT012117	0	0
mmu-let-7b-5p	XM_030253349	Ptprd	2286	2307	1	-21.2	1	0.00135482	0.471	0	0	-7.38222	18	21	12	CDS	MIRT012117	0	0
mmu-let-7b-5p	XM_030253340	Ptprd	3519	3540	1	-21.2	1	0.00135482	0.471	0	0	-7.38222	18	21	12	CDS	MIRT012117	0	0
mmu-let-7b-5p	XM_011249965	Ptprd	2153	2174	1	-21.2	1	0.00135482	0.471	0	0	-7.38222	18	21	12	CDS	MIRT012117	0	0
mmu-let-7b-5p	XM_011249963	Ptprd	3359	3380	1	-21.2	1	0.00135482	0.471	0	0	-7.38222	18	21	12	CDS	MIRT012117	0	0
mmu-let-7b-5p	XM_006538349	Slc24a2	779	800	1	-24	1	0.00243101	0.5	0	0	-6.09222	17	21	7	CDS	MIRT012060	0	0
mmu-let-7b-5p	NM_172426	Slc24a2	667	688	1	-24	1	0.00243101	0.5	0.165087	0.123845	-6.09222	17	21	7	CDS	MIRT012060	0	0
mmu-let-7b-5p	NM_001110240	Slc24a2	442	463	1	-24	1	0.00243101	0.5	0.294767	0.804099	-6.09222	17	21	7	CDS	MIRT012060	0	0
mmu-let-7b-5p	NM_001110240	Slc24a2	163	187	1	-21.7	1	0.000975044	0.456	0.92224	0.881307	-7.08104	19	24	7	CDS	MIRT012060	0	0
mmu-let-7b-5p	NM_001110315	Kif1a	2456	2475	1	-26.2	1	0.0115927	0.353	-0.253132	-0.169898	-7.48304	16	19	11	CDS	MIRT012141	0	0
mmu-let-7b-5p	NM_008440	Kif1a	2456	2475	1	-26.2	1	0.0115927	0.353	-0.253132	-0.169898	-7.48304	16	19	11	CDS	MIRT012141	0	0
mmu-let-7b-5p	NM_001294149	Kif1a	2456	2475	1	-26.2	1	0.0115927	0.353	-0.253132	-0.169898	-7.48304	16	19	11	CDS	MIRT012141	0	0
mmu-let-7b-5p	NM_001294150	Kif1a	2371	2390	1	-26.2	1	0.0115927	0.353	-0.521363	-0.431953	-7.48304	16	19	11	CDS	MIRT012141	0	0
mmu-let-7b-5p	XM_006529158	Kif1a	2648	2667	1	-26.2	1	0.0115927	0.353	0	0	-7.48304	16	19	11	CDS	MIRT012141	0	0
mmu-let-7b-5p	NM_001039472	Kif21b	3421	3451	1	-22.3	1	0.0205088	0.456	3.36312	3.39216	-6.08354	19	30	7	CDS	MIRT012283	0	1
mmu-let-7b-5p	NM_027901	Gtf3c2	2975	2994	1	-21.5	1	0.0159213	0.426	0.948528	2.70921	-5.03583	17	19	14	CDS	MIRT012006	0	0
mmu-let-7b-5p	NM_027901	Gtf3c2	1373	1410	1	-20.2	1	0.0134054	0.515	1.0753	0.92581	-8.05661	20	37	11	CDS	MIRT012006	0	0
mmu-let-7b-5p	NM_133921	Nfxl1	1929	1969	1	-22.4	1	0.000815942	0.368	3.56747	2.65761	-6.09222	16	19	13	CDS	MIRT012166	0	1
mmu-let-7b-5p	NM_080448	Srgap3	1588	1626	1	-22.1	1	0.0505641	0.426	1.6394	0.979547	-3.79332	19	38	7	CDS	MIRT012092	0	0
mmu-let-7b-5p	NM_009723	Atp2b2	4152	4180	1	-22.4	1	0.0100858	0.441	2.99954	2.33794	-8.38263	19	28	8	CDS	MIRT012064	0	0
mmu-let-7b-5p	NM_001036684	Atp2b2	4126	4154	1	-22.4	1	0.0100858	0.441	2.78234	2.36141	-8.38263	19	28	8	CDS	MIRT012064	0	0
mmu-let-7b-5p	NM_197985	Adipor2	799	822	1	-23.6	1	0.00134443	0.485	0.116778	0.481411	-6.76235	19	23	9	CDS	MIRT012110	0	1
mmu-let-7b-5p	NM_197985	Adipor2	515	533	1	-22.8	1	0.00644536	0.485	0.959258	0.714043	-9.33931	15	18	7	CDS	MIRT012110	0	1
mmu-let-7b-5p	NM_001355692	Adipor2	943	966	1	-23.6	1	0.00134443	0.485	-0.159268	0.0176532	-6.76235	19	23	9	CDS	MIRT012110	0	1
mmu-let-7b-5p	NM_001083628	Greb1l	966	987	1	-22.1	1	0.0279881	0.515	2.75057	2.90566	-6.80703	17	21	8	CDS	MIRT012122	0	1
mmu-let-7b-5p	NM_021448	Elp2	1113	1133	1	-21.6	1	0.000177123	0.485	3.33149	2.93016	-6.07246	17	20	9	CDS	MIRT012048	0	0
mmu-let-7b-5p	NM_001146268	Pdgfrb	2823	2855	1	-21.8	1	1.60038e-05	0.441	3.13893	3.23934	-6.51454	19	32	10	CDS	MIRT012250	0	0
mmu-let-7b-5p	NM_133249	Ppargc1b	905	948	1	-25.6	1	0.00425078	0.412	0.913041	1.00545	-4.957	19	24	11	CDS	MIRT012120	0	1
mmu-let-7b-5p	NM_172604	Scara3	361	379	1	-22.8	1	0.000972999	0.382	-0.276008	-0.124431	-7.75705	16	18	12	CDS	MIRT011990	0	0
mmu-let-7b-5p	NM_172604	Scara3	1408	1441	1	-23.1	1	0.0754989	0.456	1.48293	1.92379	-5.10125	19	33	9	CDS	MIRT011990	0	0
mmu-let-7b-5p	XM_006519118	Fndc3a	4702	4723	1	-20.4	1	0.0122614	0.426	0	0	-8.30361	16	21	9	CDS	MIRT012029	0	1
mmu-let-7b-5p	NM_207636	Fndc3a	2777	2799	1	-20.5	1	0.00276561	0.574	4.92309	4.08207	-9.16064	17	22	9	CDS	MIRT012029	0	1
mmu-let-7b-5p	NM_198865	Slitrk5	3254	3277	1	-23.6	1	0.00444655	0.471	2.07441	2.07039	-5.18008	19	23	10	CDS	MIRT012034	0	0
mmu-let-7b-5p	NM_198865	Slitrk5	2051	2076	1	-23.2	1	0.00471827	0.529	3.68406	2.84271	-4.52877	20	25	7	CDS	MIRT012034	0	0
mmu-let-7b-5p	XM_006521563	Trps1	3316	3339	1	-23.5	1	0.317983	0.559	0	0	-7.61527	17	23	8	CDS	MIRT012145	0	0
mmu-let-7b-5p	NM_007631	Ccnd1	911	965	1	-22.6	1	0.000203115	0.456	1.26099	0.940607	-3.79332	20	54	10	CDS	MIRT012157	0	1
mmu-let-7b-5p	NM_009932	Col4a2	5133	5164	1	-23.8	1	0.0216742	0.309	2.84294	3.55649	-8.40586	17	25	8	CDS	MIRT012023	0	1
mmu-let-7b-5p	NM_001194941	Dlc1	2145	2163	1	-21.1	1	0.000314423	0.397	1.67332	1.82887	-10.3268	15	18	9	CDS	MIRT012289	0	1
mmu-let-7b-5p	NM_016898	Cd164	428	447	1	-21.8	1	0.088706	0.471	0.287291	1.26993	-7.12766	17	19	12	CDS	MIRT012089	0	0
mmu-let-7b-5p	NM_007548	Prdm1	2619	2663	1	-26.6	1	0.000415597	0.5	2.1147	2.37401	-5.03583	18	22	8	CDS	MIRT012010	0	1
mmu-let-7b-5p	XM_006512505	Prdm1	2478	2522	1	-26.6	1	0.000415597	0.5	0	0	-5.03583	18	22	8	CDS	MIRT012010	0	1
mmu-let-7b-5p	XM_006512502	Prdm1	3470	3514	1	-26.6	1	0.000415597	0.5	0	0	-5.03583	18	22	8	CDS	MIRT012010	0	1
mmu-let-7b-5p	NM_001111268	Grik2	624	643	1	-20.5	1	0.0563399	0.603	1.10814	2.04601	-6.23056	16	19	10	CDS	MIRT012192	0	1
mmu-let-7b-5p	NM_010349	Grik2	624	643	1	-20.5	1	0.0563399	0.603	1.10814	2.04601	-6.23056	16	19	10	CDS	MIRT012192	0	1
mmu-let-7b-5p	NM_010124	Eif4ebp2	175	219	1	-25.4	1	0.000109774	0.294	1.35958	0.649586	-12.6408	17	19	17	CDS	MIRT012052	0	0
mmu-let-7b-5p	NM_177475	Zfp280b	1068	1104	1	-23.3	1	0.00259062	0.618	2.57056	2.59948	-5.10125	21	36	10	CDS	MIRT012281	0	1
mmu-let-7b-5p	NM_175473	Fras1	10919	10948	1	-25.3	1	0.00467525	0.456	3.7291	4.45833	-5.33701	19	24	16	CDS	MIRT012032	0	1
mmu-let-7b-5p	NM_175473	Fras1	3351	3372	1	-23.9	1	0.00143126	0.412	2.36711	1.89348	-5.95809	18	21	11	CDS	MIRT012032	0	1
mmu-let-7b-5p	NM_026856	Zfp644	2057	2076	1	-21.2	1	0.109317	0.618	1.9336	2.60104	-5.9255	15	19	12	CDS	MIRT012306	0	1
mmu-let-7b-5p	NM_026856	Zfp644	1223	1253	1	-20.2	1	0.00197817	0.529	1.53291	1.95554	-8.57351	19	30	8	CDS	MIRT012306	0	1
mmu-let-7b-5p	NM_001363321	Zfp644	1980	1999	1	-21.2	1	0.109317	0.618	2.09899	2.77371	-5.9255	15	19	12	CDS	MIRT012306	0	1
mmu-let-7b-5p	NM_001363321	Zfp644	1146	1176	1	-20.2	1	0.00197817	0.529	2.23566	2.11182	-8.57351	19	30	8	CDS	MIRT012306	0	1
mmu-let-7b-5p	NM_011578	Tgfbr3	1235	1280	1	-24.4	1	0.00219626	0.529	2.87063	1.91003	-3.93757	19	45	13	CDS	MIRT012220	0	1
mmu-let-7b-5p	NM_001363469	Ssh1	2401	2421	1	-22.4	1	0.0101333	0.441	-0.285494	-0.169001	-9.40158	17	20	9	CDS	MIRT012018	0	0
mmu-let-7b-5p	NM_198109	Ssh1	2467	2487	1	-22.4	1	0.0101333	0.441	-0.176314	0.0896214	-9.40158	17	20	9	CDS	MIRT012018	0	0
mmu-let-7b-5p	XM_030254423	Ssh1	2520	2540	1	-22.4	1	0.0101333	0.441	0	0	-9.40158	17	20	9	CDS	MIRT012018	0	0
mmu-let-7c-5p	NM_011789	Apc2	6633	6652	1	-22	1	0.00113871	0.397	-0.240283	0.41422	-5.96246	17	19	9	CDS	MIRT579373	0	0
mmu-let-7c-5p	XM_006514570	Nf2	2020	2037	1	-17.7	1	0.65269	0.485	0	0	-5.89267	15	17	11	CDS	MIRT578154	0	0
mmu-let-7c-5p	NM_008709	Mycn	812	835	1	-21.8	1	0.0751943	0.294	3.27088	1.47489	-6.4269	17	23	6	CDS	MIRT004648	0	1
mmu-let-7c-5p	NM_172268	Nup214	5565	5583	1	-21.5	1	0.0125353	0.456	1.6306	2.77273	-5.26888	16	18	13	CDS	MIRT597961	0	0
mmu-let-7c-5p	NM_201396	Sall4	432	452	1	-21.7	1	2.81472e-06	0.353	-0.246217	-0.078499	-9.54656	17	20	7	CDS	MIRT003278	0	1
mmu-let-7c-5p	NM_201395	Sall4	1160	1186	1	-25	1	0.0244694	0.382	0.52731	0.0794026	-6.08354	18	21	15	CDS	MIRT003278	0	1
mmu-let-7c-5p	NM_201395	Sall4	1467	1487	1	-21.7	1	2.81472e-06	0.353	0.0292751	0.638865	-9.54656	17	20	7	CDS	MIRT003278	0	1
mmu-let-7c-5p	NM_175303	Sall4	1160	1186	1	-25	1	0.0244694	0.382	0.52731	0.0794026	-6.08354	18	21	15	CDS	MIRT003278	0	1
mmu-let-7c-5p	NM_175303	Sall4	2799	2819	1	-21.7	1	2.81472e-06	0.353	1.17723	0.774094	-9.54656	17	20	7	CDS	MIRT003278	0	1
mmu-let-7c-5p	NM_009723	Atp2b2	4144	4180	1	-22.4	1	0.0100858	0.441	2.02115	2.37421	-5.03583	18	36	8	CDS	MIRT601171	0	0
mmu-let-7c-5p	NM_010849	Myc	678	697	1	-22.3	1	0.0946631	0.515	3.2857	2.93198	-6.23647	18	19	18	CDS	MIRT003920	0	0
mmu-let-7c-5p	NM_001177352	Myc	678	697	1	-22.3	1	0.0946631	0.515	3.2857	2.93198	-6.23647	18	19	18	CDS	MIRT003920	0	0
mmu-let-7c-5p	NM_001177353	Myc	675	694	1	-22.3	1	0.0946631	0.515	3.2857	2.93198	-6.23647	18	19	18	CDS	MIRT003920	0	0
mmu-let-7c-5p	NM_001177354	Myc	675	694	1	-22.3	1	0.0946631	0.515	3.2857	2.93198	-6.23647	18	19	18	CDS	MIRT003920	0	0
mmu-let-7c-5p	NM_175649	Tnfrsf26	364	383	1	-19.6	1	0.000545923	0.456	0.10475	0.0794463	-10.5818	16	19	8	CDS	MIRT601466	0	0
mmu-let-7d-5p	NM_001164526	Mup11	599	627	0.961538	-19.6	1	0.00677817	0.5	-0.349854	-0.0093141	-5.03583	16	19	12	CDS	MIRT592594	0	0
mmu-let-7d-5p	NM_011789	Apc2	924	947	1	-22	1	9.71945e-05	0.353	3.80124	3.37703	-7.0388	20	23	12	CDS	MIRT579376	0	0
mmu-let-7d-5p	NM_172268	Nup214	5551	5584	1	-21.9	1	0.00722357	0.471	1.94778	2.28693	-5.18008	19	33	13	CDS	MIRT597970	0	0
mmu-let-7d-5p	NM_001200006	Mup17	573	601	1	-19.6	1	0.00638617	0.5	0.318779	-0.037647	-5.03583	16	19	12	CDS	MIRT592555	0	0
mmu-let-7d-5p	NM_133940	Fbxl14	1013	1037	1	-21.8	1	7.16876e-05	0.397	4.01174	3.71578	-5.48126	15	17	15	CDS	MIRT583579	0	0
mmu-let-7d-5p	NM_001034858	Armc2	1059	1091	1	-23	1	2.81174e-05	0.412	-0.14782	0.0971408	-6.89455	16	18	16	CDS	MIRT592948	0	0
mmu-let-7f-5p	NM_001252251	Nf2	948	963	1	-16.4	1	0.000209657	0.471	3.34103	3.66048	-4.76182	13	15	11	CDS	MIRT578153	0	0
mmu-let-7f-5p	NM_172268	Nup214	3209	3225	1	-19.7	1	0.0289702	0.441	1.20787	1.94036	-5.22701	14	16	8	CDS	MIRT597963	0	0
mmu-let-7f-5p	NM_175649	Tnfrsf26	112	126	1	-16	1	0.0707671	0.515	0.119095	-0.041223	-7.05204	12	14	10	CDS	MIRT601465	0	0
mmu-let-7g-5p	NM_172268	Nup214	1019	1037	1	-18.7	1	0.0479129	0.5	3.33734	3.30984	-5.22671	15	18	12	CDS	MIRT597969	0	0
mmu-let-7g-5p	NM_009723	Atp2b2	4163	4180	1	-17.3	1	0.0100858	0.441	2.02115	2.37421	-5.03583	14	17	8	CDS	MIRT601179	0	0
mmu-let-7g-5p	NM_001036684	Atp2b2	3184	3214	1	-21.7	1	0.000694337	0.397	3.619	2.2442	-6.76235	21	30	15	CDS	MIRT601179	0	0
mmu-let-7g-5p	NM_001036684	Atp2b2	4137	4154	1	-17.3	1	0.0100858	0.441	2.90645	2.451	-5.03583	14	17	8	CDS	MIRT601179	0	0
mmu-let-7i-5p	NM_172268	Nup214	3713	3745	1	-21.7	1	0.000260778	0.412	1.49807	1.20806	-5.71431	20	32	9	CDS	MIRT597966	0	0
mmu-miR-139-5p	NM_172462	Zfp11	271	305	0.961538	-23.9	1	0.000346602	0.529	0.128772	0.106776	-3.93757	20	34	9	CDS	MIRT577348	0	1
mmu-miR-139-5p	NM_019866	Spib	576	601	0.974359	-22.6	1	9.11707e-06	0.309	0.182215	-0.02502	-6.6181	18	25	9	CDS	MIRT603295	0	0
mmu-miR-139-5p	NM_175489	Osbpl8	2671	2687	1	-19.8	1	0.0718314	0.559	3.40132	3.34212	-17.2258	15	16	15	CDS	MIRT589356	0	1
mmu-miR-139-5p	NM_001003717	Osbpl8	2634	2650	1	-19.8	1	0.0718314	0.559	3.40132	3.34212	-17.2258	15	16	15	CDS	MIRT589356	0	1
mmu-miR-139-5p	XM_006513638	Osbpl8	2838	2854	1	-19.8	1	0.0718314	0.559	0	0	-17.2258	15	16	15	CDS	MIRT589356	0	1
mmu-miR-139-5p	NM_172260	Cep68	2238	2254	1	-22.7	0	2.29604e-05	0.515	0.243245	0.551801	-18.7025	13	16	7	CDS	MIRT605142	0	1
mmu-miR-139-5p	NM_021326	Rbak	2467	2496	1	-21.8	1	0.021767	0.662	0.526926	0.585908	-7.28438	18	29	9	CDS	MIRT597520	0	0
mmu-miR-139-5p	NM_026403	Nop9	1074	1101	1	-23	1	0.000304179	0.485	1.59562	1.54721	-5.45975	20	27	8	CDS	MIRT605891	0	0
mmu-miR-139-5p	NM_026403	Nop9	674	701	1	-22.3	1	0.000183243	0.456	2.40016	1.62161	-6.6181	19	27	10	CDS	MIRT605891	0	0
mmu-miR-139-5p	XM_006515842	Akap5	1658	1674	1	-24.6	1	0.00045043	0.441	0	0	-13.6288	14	16	9	CDS	MIRT599784	0	0
mmu-miR-139-5p	NM_009874	Cdk7	684	703	1	-22.1	1	0.00010683	0.559	-0.0575334	0.0958168	-6.5515	16	19	9	CDS	MIRT599472	0	1
mmu-miR-139-5p	NM_177359	Zfp799	1242	1261	1	-22.9	1	0.000880774	0.647	-0.24	0.0758	-8.00609	18	19	18	CDS	MIRT596567	0	0
mmu-miR-139-5p	NM_023057	Map3k20	1801	1857	1	-21.4	1	0.000694832	0.485	3.72096	2.25039	-3.93757	16	25	11	CDS	MIRT605202	0	1
mmu-miR-139-5p	NM_001081242	Tln2	2001	2025	1	-22.3	1	0.0205495	0.368	0.164883	-0.123222	-6.89492	19	24	5	CDS	MIRT597003	0	0
mmu-miR-139-5p	NM_028087	Gcnt3	1694	1709	1	-22.5	1	3.47668e-05	0.456	-0.209062	-0.00120809	-13.7502	14	15	14	CDS	MIRT598962	0	0
mmu-miR-139-5p	NM_008714	Notch1	3896	3923	1	-24.5	1	0.00711815	0.412	4.0385	3.49293	-3.93757	20	27	8	CDS	MIRT733207	0	1
mmu-miR-139-5p	NM_172268	Nup214	693	716	1	-22.4	1	0.00266967	0.471	2.78087	3.06087	-9.95757	18	23	10	CDS	MIRT603681	0	0
mmu-miR-139-5p	NM_009730	Atrn	3718	3738	1	-22.7	1	0.000312264	0.529	0	0	-10.8528	16	20	8	CDS	MIRT595635	0	1
mmu-miR-139-5p	NM_177644	Rasal2	977	999	1	-21.8	1	0.00111944	0.515	1.08547	0.458864	-9.13263	16	22	10	CDS	MIRT600482	0	0
mmu-miR-139-5p	XM_006496752	Rasal2	954	976	1	-21.8	1	0.00111944	0.515	0	0	-9.13263	16	22	10	CDS	MIRT600482	0	0
mmu-miR-139-5p	NM_001038492	Ctsa	1380	1404	1	-22.8	1	0.000628821	0.441	4.21754	1.9959	-7.91236	19	24	14	CDS	MIRT587551	0	1
mmu-miR-139-5p	NM_025884	Zfp830	285	319	1	-18.9	1	0.00352293	0.353	0.412153	1.96876	-8.63862	13	15	13	CDS	MIRT601320	0	0
mmu-miR-139-5p	NM_011348	Sema3e	2366	2395	1	-25.5	1	0.0139594	0.485	1.98694	3.43703	-8.02599	20	29	12	CDS	MIRT577776	0	1
mmu-miR-139-5p	NM_026557	Rchy1	1100	1126	1	-22.5	1	5.84123e-05	0.441	3.36481	2.91184	-6.69537	20	26	11	CDS	MIRT581376	0	0
mmu-miR-139-5p	NM_013528	Gfpt1	1463	1488	1	-21.8	1	5.79909e-05	0.544	3.66188	4.11678	-8.78693	17	25	8	CDS	MIRT587133	0	1
mmu-miR-139-5p	NM_010774	Mbd4	1709	1733	1	-22.2	1	0.000521558	0.588	-0.199828	0.119623	-8.25873	18	24	6	CDS	MIRT598328	0	0
mmu-miR-139-5p	NM_053079	Slc15a1	391	406	1	-19.3	1	3.88051e-05	0.382	0.0802397	0.18074	-6.51454	13	15	7	CDS	MIRT601635	0	0
mmu-miR-139-5p	NM_001361595	Ddhd2	482	499	1	-20.1	1	0.000928283	0.515	0.111378	0.368036	-6.98341	16	17	16	CDS	MIRT599211	0	0
mmu-miR-139-5p	NM_028102	Ddhd2	430	447	1	-20.1	1	0.000928283	0.515	0.320008	0.511469	-6.98341	16	17	16	CDS	MIRT599211	0	0
mmu-miR-98-5p	NM_133940	Fbxl14	1318	1343	1	-19.6	1	5.52716e-05	0.382	5.16154	4.1037	-6.23647	14	19	8	CDS	MIRT583575	0	0
mmu-miR-99a-5p	NM_001081097	Grik3	1342	1363	1	-17.8	1	0.00312786	0.5	4.09308	3.12319	-6.09222	17	21	9	CDS	MIRT592692	0	0

## Sheet: Legend to Table EV3
Analysis of coding genes targeted by differentially-expressed miRNAs between Rx-Dicer mutant and control embryos
