# Supplementary material for: Repression of Irs2 by let‐7 miRNAs is essential for homeostasis of the telencephalic neuroepithelium
Source: EMBO J. 2020 Sep 28;39(21):e105479. doi: 10.15252/embj.2020105479 (PMC7604626; doi:10.15252/embj.2020105479)
Supplement: Supplementary file 5 — Table EV4 [file EMBJ-39-e105479-s005.xlsx]

## Sheet: DAVID_GO_BP_targets microRNAs
Category	Term	Count	%	PValue	Genes	List Total	Pop Hits	Pop Total	Fold Enrichment	Bonferroni	Benjamini	FDR
GOTERM_BP_DIRECT	GO:0006351~transcription, DNA-templated	45	17.1103	6.29e-05	BACH1, ZFP12, E2F3, CREM, NR6A1, YLPM1, HR, ZEB2, ZFP318, ZFP641, HIC2, CHD9, PCGF3, CSNK2A1, MEIS2, SPIB, LIMD1, GTF3C2, TGS1, MYC, ZFP174, ELP2, COL4A2, KLF8, PPHLN1, NLK, CDK7, HMGA2, SFMBT1, ZFP444, PPARGC1B, HOXB4, NOTCH1, CCND1, SALL4, TENM2, TRPS1, RBAK, IKBKG, ZFP697, MNT, USP22, PRDM1, LCOR, NCOR1	233	1885	18082	1.85264	0.0915364	0.0915364	0.10469
GOTERM_BP_DIRECT	GO:0006355~regulation of transcription, DNA-templated	51	19.3916	8.86e-05	ZFP11, BACH1, ZFP12, E2F3, NR6A1, YLPM1, HR, ZEB2, ZFP641, PCGF3, CSNK2A1, SPIB, NUP35, TGS1, MYC, ELP2, CDK7, HMGA2, ZFP799, PPARGC1B, MYCN, CCND1, ZFP697, MNT, USP22, PRDM1, LCOR, CREM, ZFP318, ZFP113, HIC2, CHD9, MEIS2, DMD, LIMD1, CHD3, KLF8, PPHLN1, NLK, SFMBT1, ABCG1, DLX3, HOXB4, ZFP9, NOTCH1, SALL4, TRPS1, TENM2, IKBKG, RBAK, NCOR1	233	2279	18082	1.73667	0.12644	0.0653556	0.147382
GOTERM_BP_DIRECT	GO:0001843~neural tube closure	7	2.6616	0.00156402	DLC1, TULP3, SALL4, PRICKLE1, ROCK2, ZEB2, TRIM71	233	97	18082	5.60037	0.908238	0.548954	2.57244
GOTERM_BP_DIRECT	GO:0007157~heterophilic cell-cell adhesion via plasma membrane cell adhesion molecules	5	1.90114	0.00441492	PTPRD, CADM2, TENM2, ITGA4, CD164	233	52	18082	7.46203	0.998832	0.815115	7.10224
GOTERM_BP_DIRECT	GO:0008630~intrinsic apoptotic signaling pathway in response to DNA damage	5	1.90114	0.00505581	ERCC6, MBD4, PMAIP1, MYC, FNIP2	233	54	18082	7.18566	0.999563	0.787103	8.09294
GOTERM_BP_DIRECT	GO:0000122~negative regulation of transcription from RNA polymerase II promoter	19	7.22433	0.00624516	BACH1, NR6A1, YLPM1, ZEB2, HMGA2, FNIP1, FNIP2, HOXB4, CCND1, NOTCH1, SALL4, TENM2, TRPS1, MNT, PRDM1, LCOR, MYC, NCOR1, ZFP174	233	729	18082	2.02263	0.99993	0.796753	9.90517
GOTERM_BP_DIRECT	GO:0001837~epithelial to mesenchymal transition	4	1.52091	0.00719074	NOTCH1, TGFBR3, HMGA2, FLNA	233	31	18082	10.0136	0.999984	0.792629	11.3219
GOTERM_BP_DIRECT	GO:0006979~response to oxidative stress	7	2.6616	0.00742787	AKT1, PXDN, ERCC6, SLC23A2, ATRN, SCARA3, SDHAF3	233	133	18082	4.08448	0.999989	0.758806	11.6739
GOTERM_BP_DIRECT	GO:0045892~negative regulation of transcription, DNA-templated	16	6.08365	0.00790652	ZFP12, CREM, HR, HMGA2, SFMBT1, PPARGC1B, CBX5, NOTCH1, PRICKLE1, ZFP280B, TRPS1, USP47, LIMD1, NCOR1, ZFP174, MUP11	233	579	18082	2.14453	0.999995	0.7397	12.3804
GOTERM_BP_DIRECT	GO:0006974~cellular response to DNA damage stimulus	13	4.94297	0.00823879	VAV3, MBD4, PMAIP1, CDK7, FNIP2, AKT1, FMN2, CCND1, ERCC6, IKBKG, USP47, PSME4, MYC	233	420	18082	2.40206	0.999997	0.717039	12.8678
GOTERM_BP_DIRECT	GO:0071526~semaphorin-plexin signaling pathway	4	1.52091	0.00930727	SEMA4G, SEMA4F, SEMA3E, FLNA	233	34	18082	9.13002	0.999999	0.726709	14.4176
GOTERM_BP_DIRECT	GO:0061001~regulation of dendritic spine morphogenesis	3	1.14068	0.00993937	DNM3, EPHA4, SRCIN1	233	12	18082	19.4013	1	0.719247	15.3223
GOTERM_BP_DIRECT	GO:0007612~learning	5	1.90114	0.01023	JPH4, ARC, SLC8A2, SLC24A2, SYNJ1	233	66	18082	5.87918	1	0.700917	15.7352
GOTERM_BP_DIRECT	GO:0043154~negative regulation of cysteine-type endopeptidase activity involved in apoptotic process	5	1.90114	0.0107726	AKT1, CSNK2A1, USP47, THBS1, FNIP1	233	67	18082	5.79143	1	0.6929	16.501
GOTERM_BP_DIRECT	GO:0006284~base-excision repair	4	1.52091	0.0117507	ERCC6, USP47, MBD4, HMGA2	233	37	18082	8.38975	1	0.699562	17.865
GOTERM_BP_DIRECT	GO:0016477~cell migration	8	3.04183	0.0118157	ARC, VAV3, APC2, PDGFRB, LIMD1, ITGA4, EPHB3, THBS1	233	191	18082	3.25048	1	0.678138	17.955
GOTERM_BP_DIRECT	GO:0050921~positive regulation of chemotaxis	3	1.14068	0.0154182	STX3, PDGFRB, THBS1	233	15	18082	15.521	1	0.752116	22.7954
GOTERM_BP_DIRECT	GO:0032026~response to magnesium ion	3	1.14068	0.0154182	KCNC2, CCND1, THBS1	233	15	18082	15.521	1	0.752116	22.7954
GOTERM_BP_DIRECT	GO:1902043~positive regulation of extrinsic apoptotic signaling pathway via death domain receptors	3	1.14068	0.0174734	TRPS1, PMAIP1, THBS1	233	16	18082	14.551	1	0.775629	25.4353
GOTERM_BP_DIRECT	GO:0001974~blood vessel remodeling	4	1.52091	0.0176476	CTS8, TGFBR3, ITGA4, FLNA	233	43	18082	7.21908	1	0.7607	25.6551
GOTERM_BP_DIRECT	GO:0006811~ion transport	15	5.70342	0.0188978	KCNC2, KCNC1, SLC8A2, GRIK2, GRIK3, KCNJ10, GRIA3, ATP2B2, GRIA2, ATP2A2, SLC23A2, CACNA1E, SCN8A, TMCO3, SLCO5A1	233	584	18082	1.99328	1	0.766763	27.2148
GOTERM_BP_DIRECT	GO:0055085~transmembrane transport	11	4.18251	0.0194482	KCNC2, KCNC1, SLC8A2, SLC23A2, SLC25A23, SLC22A6, CACNA1E, SCN8A, TMCO3, NUP35, ABCC5	233	364	18082	2.34521	1	0.76001	27.8916
GOTERM_BP_DIRECT	GO:0048661~positive regulation of smooth muscle cell proliferation	5	1.90114	0.019557	AKT1, IGF1R, PDGFRB, THBS1, MYC	233	80	18082	4.85032	1	0.74589	28.0248
GOTERM_BP_DIRECT	GO:0046328~regulation of JNK cascade	3	1.14068	0.0242812	IGF1R, GRIK2, TGFBR3	233	19	18082	12.2534	1	0.804244	33.5864
GOTERM_BP_DIRECT	GO:0006906~vesicle fusion	4	1.52091	0.0249179	VAV3, STX3, SYT5, SYT11	233	49	18082	6.33511	1	0.798998	34.3044
GOTERM_BP_DIRECT	GO:0001755~neural crest cell migration	4	1.52091	0.0249179	SEMA4G, SEMA4F, SEMA3E, ZEB2	233	49	18082	6.33511	1	0.798998	34.3044
GOTERM_BP_DIRECT	GO:0060291~long-term synaptic potentiation	4	1.52091	0.0249179	SLC8A2, STX3, BRAF, SLC24A2	233	49	18082	6.33511	1	0.798998	34.3044
GOTERM_BP_DIRECT	GO:0070588~calcium ion transmembrane transport	5	1.90114	0.0266606	ATP2B2, SLC8A2, ATP2A2, SLC24A2, CACNA1E	233	88	18082	4.40938	1	0.807845	36.2322
GOTERM_BP_DIRECT	GO:0021915~neural tube development	4	1.52091	0.0276481	NOTCH1, TULP3, SALL4, TRIM71	233	51	18082	6.08668	1	0.807101	37.3008
GOTERM_BP_DIRECT	GO:0010165~response to X-ray	3	1.14068	0.0293246	CCND1, ERCC6, PMAIP1	233	21	18082	11.0865	1	0.81403	39.0766
GOTERM_BP_DIRECT	GO:0010907~positive regulation of glucose metabolic process	3	1.14068	0.0293246	AKT1, PMAIP1, MUP11	233	21	18082	11.0865	1	0.81403	39.0766
GOTERM_BP_DIRECT	GO:0006468~protein phosphorylation	14	5.32319	0.0351293	BRAF, ROCK2, NLK, CDK7, EPHB3, FNIP2, MAP4K3, AKT1, EPHA4, IGF1R, CCND1, CSNK2A1, MAST2, PDGFRB	233	576	18082	1.88624	1	0.857582	44.8669
GOTERM_BP_DIRECT	GO:0031100~organ regeneration	4	1.52091	0.0351402	NOTCH1, CCND1, TGFBR3, PTPRU	233	56	18082	5.54323	1	0.847772	44.8773
GOTERM_BP_DIRECT	GO:0030178~negative regulation of Wnt signaling pathway	4	1.52091	0.0351402	CCND1, APC2, NLK, HMGA2	233	56	18082	5.54323	1	0.847772	44.8773
GOTERM_BP_DIRECT	GO:0021692~cerebellar Purkinje cell layer morphogenesis	2	0.760456	0.0380016	ATP2B2, SPTBN2	233	3	18082	51.7368	1	0.860641	47.5369
GOTERM_BP_DIRECT	GO:2001027~negative regulation of endothelial cell chemotaxis	2	0.760456	0.0380016	NOTCH1, THBS1	233	3	18082	51.7368	1	0.860641	47.5369
GOTERM_BP_DIRECT	GO:0006874~cellular calcium ion homeostasis	5	1.90114	0.0398803	ATP2B2, SLC8A2, ATP2A2, GRIK2, SLC24A2	233	100	18082	3.88026	1	0.865118	49.2169
GOTERM_BP_DIRECT	GO:0006810~transport	33	12.5475	0.0417409	KCNC2, KCNC1, SLC15A1, GRIK2, SNX5, GRIK3, TMX4, KCNJ10, AKT1, ATP2B2, NUP214, SLC23A2, SLC25A23, MUP17, AGAP1, PQLC2, APBA1, STX3, SLC8A2, OSBPL8, GRIA3, ABCG1, FMN2, TRAM1L1, GRIA2, PTGDS, ATP2A2, CACNA1E, SCN8A, SNX30, XPO7, TMCO3, ABCC5	233	1822	18082	1.40558	1	0.869092	50.8308
GOTERM_BP_DIRECT	GO:0007275~multicellular organism development	21	7.98479	0.0424192	ARC, TNFRSF26, NR6A1, DONSON, EPHB3, TRIM71, DLX3, AKT1, FMN2, EPHA4, HOXB4, NOTCH1, TULP3, MEIS2, SEMA4G, SEMA4F, SEMA3E, PDGFRB, ZFP830, PSME4, PRDM1	233	1029	18082	1.58378	1	0.865257	51.4071
GOTERM_BP_DIRECT	GO:0048843~negative regulation of axon extension involved in axon guidance	3	1.14068	0.0435321	SEMA4G, SEMA4F, SEMA3E	233	26	18082	8.95444	1	0.864343	52.3389
GOTERM_BP_DIRECT	GO:0050919~negative chemotaxis	3	1.14068	0.0435321	SEMA4G, SEMA4F, SEMA3E	233	26	18082	8.95444	1	0.864343	52.3389
GOTERM_BP_DIRECT	GO:0007010~cytoskeleton organization	5	1.90114	0.0449825	DLC1, AKT1, ARC, MAST2, LIMD1	233	104	18082	3.73102	1	0.865571	53.5281
GOTERM_BP_DIRECT	GO:0030325~adrenal gland development	3	1.14068	0.046626	IGF1R, PDGFRB, HMGA2	233	27	18082	8.62279	1	0.867872	54.8419
GOTERM_BP_DIRECT	GO:0035987~endodermal cell differentiation	3	1.14068	0.046626	COL4A2, ITGA4, HMGA2	233	27	18082	8.62279	1	0.867872	54.8419
GOTERM_BP_DIRECT	GO:0008542~visual learning	4	1.52091	0.0472001	DDHD2, MEIS2, BRAF, CACNA1E	233	63	18082	4.92731	1	0.863867	55.2925
GOTERM_BP_DIRECT	GO:0030335~positive regulation of cell migration	7	2.6616	0.0472151	IGF1R, NOTCH1, SEMA4G, SEMA4F, SEMA3E, PDGFRB, THBS1	233	203	18082	2.67604	1	0.856624	55.3042
GOTERM_BP_DIRECT	GO:0043113~receptor clustering	3	1.14068	0.049798	GRIK2, ITGA4, FLNA	233	28	18082	8.31484	1	0.864488	57.2794
GOTERM_BP_DIRECT	GO:0050770~regulation of axonogenesis	3	1.14068	0.049798	EPHA4, SSH1, EPHB3	233	28	18082	8.31484	1	0.864488	57.2794
GOTERM_BP_DIRECT	GO:0031507~heterochromatin assembly	2	0.760456	0.0503466	BAHCC1, HMGA2	233	4	18082	38.8026	1	0.860649	57.6882
GOTERM_BP_DIRECT	GO:0070141~response to UV-A	2	0.760456	0.0503466	AKT1, CCND1	233	4	18082	38.8026	1	0.860649	57.6882
GOTERM_BP_DIRECT	GO:0000320~re-entry into mitotic cell cycle	2	0.760456	0.0503466	CCND1, MYC	233	4	18082	38.8026	1	0.860649	57.6882
GOTERM_BP_DIRECT	GO:0010748~negative regulation of plasma membrane long-chain fatty acid transport	2	0.760456	0.0503466	AKT1, THBS1	233	4	18082	38.8026	1	0.860649	57.6882
GOTERM_BP_DIRECT	GO:0060318~definitive erythrocyte differentiation	2	0.760456	0.0503466	TGFBR3, NCOR1	233	4	18082	38.8026	1	0.860649	57.6882
GOTERM_BP_DIRECT	GO:0036294~cellular response to decreased oxygen levels	2	0.760456	0.0503466	AKT1, CPEB4	233	4	18082	38.8026	1	0.860649	57.6882
GOTERM_BP_DIRECT	GO:0007626~locomotory behavior	5	1.90114	0.050433	DDHD2, ATP2B2, CACNA1E, SCN8A, APBA1	233	108	18082	3.59283	1	0.854282	57.7522
GOTERM_BP_DIRECT	GO:0016311~dephosphorylation	5	1.90114	0.0518498	PTPRD, SSH1, PTPRU, MTMR4, DUSP6	233	109	18082	3.55987	1	0.8555	58.7896
GOTERM_BP_DIRECT	GO:0002040~sprouting angiogenesis	3	1.14068	0.0530455	NOTCH1, SEMA3E, THBS1	233	29	18082	8.02812	1	0.85547	59.6464
GOTERM_BP_DIRECT	GO:0051726~regulation of cell cycle	5	1.90114	0.0562299	NRAS, NUP214, CCND1, TRIM36, MNT	233	112	18082	3.46452	1	0.865626	61.8473
GOTERM_BP_DIRECT	GO:0050775~positive regulation of dendrite morphogenesis	3	1.14068	0.0563662	EPHA4, PTPRD, AKAP5	233	30	18082	7.76052	1	0.860184	61.939
GOTERM_BP_DIRECT	GO:0002904~positive regulation of B cell apoptotic process	2	0.760456	0.0625337	MYC, FNIP1	233	5	18082	31.0421	1	0.882602	65.8756
GOTERM_BP_DIRECT	GO:0043652~engulfment of apoptotic cell	2	0.760456	0.0625337	XKR8, THBS1	233	5	18082	31.0421	1	0.882602	65.8756
GOTERM_BP_DIRECT	GO:0017148~negative regulation of translation	4	1.52091	0.0631366	PATL1, EIF4EBP2, SYNCRIP, TRIM71	233	71	18082	4.37212	1	0.879667	66.2392
GOTERM_BP_DIRECT	GO:0016525~negative regulation of angiogenesis	4	1.52091	0.0652833	COL4A2, ROCK2, SEMA3E, THBS1	233	72	18082	4.3114	1	0.883085	67.5043
GOTERM_BP_DIRECT	GO:0033138~positive regulation of peptidyl-serine phosphorylation	4	1.52091	0.069676	AKT1, BRAF, FNIP1, FNIP2	233	74	18082	4.19487	1	0.894518	69.9556
GOTERM_BP_DIRECT	GO:0035556~intracellular signal transduction	10	3.80228	0.0723246	MAP4K3, AKT1, MAST2, VAV3, BRAF, ROCK2, NLK, PDGFRB, SH2B3, TGFBR3	233	400	18082	1.94013	1	0.898859	71.3485
GOTERM_BP_DIRECT	GO:0032204~regulation of telomere maintenance	2	0.760456	0.0745652	YLPM1, MYC	233	6	18082	25.8684	1	0.901595	72.4792
GOTERM_BP_DIRECT	GO:0033260~nuclear DNA replication	2	0.760456	0.0745652	ZFP830, DONSON	233	6	18082	25.8684	1	0.901595	72.4792
GOTERM_BP_DIRECT	GO:0030334~regulation of cell migration	4	1.52091	0.0765083	AKT1, NOTCH1, SRCIN1, FLNA	233	77	18082	4.03144	1	0.903263	73.4256
GOTERM_BP_DIRECT	GO:0035023~regulation of Rho protein signal transduction	4	1.52091	0.0765083	DLC1, VAV3, ITSN2, FGD4	233	77	18082	4.03144	1	0.903263	73.4256
GOTERM_BP_DIRECT	GO:0048015~phosphatidylinositol-mediated signaling	3	1.14068	0.0776954	IGF1R, SYNJ1, PDGFRB	233	36	18082	6.4671	1	0.90258	73.9887
GOTERM_BP_DIRECT	GO:0006886~intracellular protein transport	7	2.6616	0.0789996	STX3, GRIK2, SNX5, TBC1D14, RFFL, XPO7, APBA1	233	232	18082	2.34153	1	0.902274	74.5944
GOTERM_BP_DIRECT	GO:0060976~coronary vasculature development	3	1.14068	0.0814637	PRICKLE1, TGFBR3, PRDM1	233	37	18082	6.29231	1	0.905356	75.7027
GOTERM_BP_DIRECT	GO:0000902~cell morphogenesis	4	1.52091	0.0860562	ATP2B2, SSH1, TENM2, GJE1	233	81	18082	3.83235	1	0.913889	77.6481
GOTERM_BP_DIRECT	GO:1904385~cellular response to angiotensin	2	0.760456	0.0864428	IGF1R, MYC	233	7	18082	22.1729	1	0.911117	77.8051
GOTERM_BP_DIRECT	GO:0002082~regulation of oxidative phosphorylation	2	0.760456	0.0864428	SLC25A23, MYC	233	7	18082	22.1729	1	0.911117	77.8051
GOTERM_BP_DIRECT	GO:0021957~corticospinal tract morphogenesis	2	0.760456	0.0864428	EPHA4, ZEB2	233	7	18082	22.1729	1	0.911117	77.8051
GOTERM_BP_DIRECT	GO:0006857~oligopeptide transport	2	0.760456	0.0864428	SLC15A1, SLC15A2	233	7	18082	22.1729	1	0.911117	77.8051
GOTERM_BP_DIRECT	GO:0045607~regulation of auditory receptor cell differentiation	2	0.760456	0.0864428	NOTCH1, MYCN	233	7	18082	22.1729	1	0.911117	77.8051
GOTERM_BP_DIRECT	GO:0046777~protein autophosphorylation	6	2.28137	0.0871548	IGF1R, EPHA4, CSNK2A1, NLK, PDGFRB, EPHB3	233	183	18082	2.54443	1	0.909211	78.0913
GOTERM_BP_DIRECT	GO:0007154~cell communication	3	1.14068	0.0891641	FRAS1, SLC8A2, GJE1	233	39	18082	5.96963	1	0.910681	78.8806
GOTERM_BP_DIRECT	GO:0008284~positive regulation of cell proliferation	12	4.56274	0.09073	NOTCH1, E2F3, CCND1, CSNK2A1, STX3, PDGFRB, TGFBR3, HMGA2, THBS1, MYC, NCOR1, MYCN	233	542	18082	1.7182	1	0.910994	79.477
GOTERM_BP_DIRECT	GO:0034446~substrate adhesion-dependent cell spreading	3	1.14068	0.0930923	SRCIN1, ITGA4, EPHB3	233	40	18082	5.82039	1	0.913228	80.3469
GOTERM_BP_DIRECT	GO:0034765~regulation of ion transmembrane transport	5	1.90114	0.0960582	KCNC2, KCNC1, KCNJ10, CACNA1E, SCN8A	233	135	18082	2.87426	1	0.91673	81.3901
GOTERM_BP_DIRECT	GO:0051262~protein tetramerization	3	1.14068	0.0970698	IGF1R, KCNC1, GRIA2	233	41	18082	5.67843	1	0.915696	81.7339
GOTERM_BP_DIRECT	GO:0048680~positive regulation of axon regeneration	2	0.760456	0.0981687	IGF1R, BRAF	233	8	18082	19.4013	1	0.914882	82.1005
GOTERM_BP_DIRECT	GO:0001919~regulation of receptor recycling	2	0.760456	0.0981687	GRIA2, GRIA3	233	8	18082	19.4013	1	0.914882	82.1005

## Sheet: Legend to Table EV4
Gene ontology analysis of coding genes targeted by differentially-expressed microRNAs (Biological Process). Yellow highlights statistically significant terms.
