# Supplementary material for: Repression of Irs2 by let‐7 miRNAs is essential for homeostasis of the telencephalic neuroepithelium
Source: EMBO J. 2020 Sep 28;39(21):e105479. doi: 10.15252/embj.2020105479 (PMC7604626; doi:10.15252/embj.2020105479)
Supplement: Supplementary file 6 — Table EV5 [file EMBJ-39-e105479-s006.xlsx]

## Sheet: DAVID_KEGG_targets microRNAs
Category	Term	Count	%	PValue	Genes	List Total	Pop Hits	Pop Total	Fold Enrichment	Bonferroni	Benjamini	FDR
KEGG_PATHWAY	mmu04510:Focal adhesion	12	4.56274	8.58e-05	AKT1, IGF1R, COL4A2, CCND1, VAV3, BRAF, TLN2, ROCK2, PDGFRB, ITGA4, THBS1, FLNA	103	207	7691	4.32869	0.0153335	0.0153335	0.105685
KEGG_PATHWAY	mmu05215:Prostate cancer	8	3.04183	0.000155	AKT1, NRAS, IGF1R, E2F3, CCND1, BRAF, IKBKG, PDGFRB	103	88	7691	6.78817	0.027448	0.0138195	0.190273
KEGG_PATHWAY	mmu05219:Bladder cancer	6	2.28137	0.000191	NRAS, E2F3, CCND1, BRAF, THBS1, MYC	103	41	7691	10.9273	0.033753	0.01138	0.234686
KEGG_PATHWAY	mmu05214:Glioma	7	2.6616	0.000206	AKT1, NRAS, IGF1R, E2F3, CCND1, BRAF, PDGFRB	103	65	7691	8.04137	0.0363852	0.00922311	0.253307
KEGG_PATHWAY	mmu04360:Axon guidance	9	3.42205	0.000295	NRAS, EPHA4, RND1, SEMA4G, ROCK2, SEMA4F, SEMA3E, SRGAP3, EPHB3	103	129	7691	5.20953	0.0517252	0.010566	0.362781
KEGG_PATHWAY	mmu05218:Melanoma	7	2.6616	0.000335	AKT1, NRAS, IGF1R, E2F3, CCND1, BRAF, PDGFRB	103	71	7691	7.36182	0.0584995	0.00999643	0.411652
KEGG_PATHWAY	mmu05220:Chronic myeloid leukemia	7	2.6616	0.000361	AKT1, NRAS, E2F3, CCND1, BRAF, IKBKG, MYC	103	72	7691	7.25957	0.0629917	0.00925167	0.44424
KEGG_PATHWAY	mmu05213:Endometrial cancer	6	2.28137	0.000589	AKT1, NRAS, CCND1, APC2, BRAF, MYC	103	52	7691	8.61576	0.100694	0.0131789	0.723637
KEGG_PATHWAY	mmu05221:Acute myeloid leukemia	6	2.28137	0.000831	AKT1, NRAS, CCND1, BRAF, IKBKG, MYC	103	56	7691	8.00035	0.138958	0.0164861	1.01858
KEGG_PATHWAY	mmu04010:MAPK signaling pathway	11	4.18251	0.00174381	MAP4K3, AKT1, NRAS, BRAF, NLK, IKBKG, PDGFRB, CACNA1E, MYC, FLNA, DUSP6	103	251	7691	3.27239	0.269597	0.0309276	2.12686
KEGG_PATHWAY	mmu05200:Pathways in cancer	14	5.32319	0.00205701	COL4A2, E2F3, BRAF, APC2, ROCK2, EGLN2, AKT1, IGF1R, NRAS, CCND1, IKBKG, PDGFRB, GNG2, MYC	103	395	7691	2.64653	0.30971	0.0331335	2.50444
KEGG_PATHWAY	mmu05206:MicroRNAs in cancer	11	4.18251	0.00348501	NRAS, NOTCH1, E2F3, CCND1, APC2, PDGFRB, ZEB2, HMGA2, THBS1, MYC, TRIM71	103	276	7691	2.97597	0.466554	0.051019	4.20901
KEGG_PATHWAY	mmu05222:Small cell lung cancer	6	2.28137	0.00501532	AKT1, COL4A2, E2F3, CCND1, IKBKG, MYC	103	84	7691	5.33356	0.59547	0.0672496	6.00528
KEGG_PATHWAY	mmu05205:Proteoglycans in cancer	9	3.42205	0.00539318	AKT1, NRAS, IGF1R, CCND1, BRAF, ROCK2, THBS1, MYC, FLNA	103	203	7691	3.31049	0.622204	0.0671665	6.44402
KEGG_PATHWAY	mmu05223:Non-small cell lung cancer	5	1.90114	0.00631664	AKT1, NRAS, E2F3, CCND1, BRAF	103	56	7691	6.66696	0.680373	0.073221	7.50836
KEGG_PATHWAY	mmu05216:Thyroid cancer	4	1.52091	0.00644315	NRAS, CCND1, BRAF, MYC	103	29	7691	10.2993	0.687615	0.0701388	7.6533
KEGG_PATHWAY	mmu04151:PI3K-Akt signaling pathway	12	4.56274	0.00658293	AKT1, NRAS, IGF1R, COL4A2, CCND1, IKBKG, PDGFRB, GNG2, ITGA4, THBS1, MYC, IFNAR1	103	351	7691	2.55282	0.695427	0.0675429	7.8132
KEGG_PATHWAY	mmu04730:Long-term depression	5	1.90114	0.00853479	NRAS, IGF1R, GRIA2, BRAF, GRIA3	103	61	7691	6.12048	0.78623	0.0821435	10.0196
KEGG_PATHWAY	mmu04068:FoxO signaling pathway	7	2.6616	0.00859667	AKT1, NRAS, IGF1R, CCND1, BRAF, NLK, HOMER1	103	134	7691	3.90067	0.788618	0.0785384	10.0887
KEGG_PATHWAY	mmu05210:Colorectal cancer	5	1.90114	0.0100831	AKT1, CCND1, APC2, BRAF, MYC	103	64	7691	5.83359	0.838648	0.0871726	11.7352
KEGG_PATHWAY	mmu05212:Pancreatic cancer	5	1.90114	0.010637	AKT1, E2F3, CCND1, BRAF, IKBKG	103	65	7691	5.74384	0.854113	0.0875875	12.3417
KEGG_PATHWAY	mmu05166:HTLV-I infection	10	3.80228	0.0107543	AKT1, NRAS, E2F3, CCND1, APC2, TLN2, CREM, IKBKG, PDGFRB, MYC	103	276	7691	2.70543	0.857193	0.0846662	12.4696
KEGG_PATHWAY	mmu04310:Wnt signaling pathway	7	2.6616	0.0109	CCND1, CSNK2A1, APC2, PRICKLE1, ROCK2, NLK, MYC	103	141	7691	3.70702	0.860929	0.0821972	12.6282
KEGG_PATHWAY	mmu05161:Hepatitis B	7	2.6616	0.0127931	AKT1, NRAS, E2F3, CCND1, IKBKG, MYC, IFNAR1	103	146	7691	3.58006	0.901491	0.0920511	14.6658
KEGG_PATHWAY	mmu04919:Thyroid hormone signaling pathway	6	2.28137	0.0174875	AKT1, NRAS, NOTCH1, CCND1, MYC, NCOR1	103	114	7691	3.92999	0.958231	0.119287	19.5318
KEGG_PATHWAY	mmu04724:Glutamatergic synapse	6	2.28137	0.0180951	GRIA2, GRIK2, GRIK3, GRIA3, GNG2, HOMER1	103	115	7691	3.89582	0.962632	0.118757	20.1426
KEGG_PATHWAY	mmu04810:Regulation of actin cytoskeleton	8	3.04183	0.022751	NRAS, VAV3, APC2, BRAF, SSH1, ROCK2, PDGFRB, ITGA4	103	213	7691	2.8045	0.984117	0.142235	24.6836
KEGG_PATHWAY	mmu04550:Signaling pathways regulating pluripotency of stem cells	6	2.28137	0.0360957	AKT1, NRAS, IGF1R, PCGF3, APC2, MYC	103	138	7691	3.24652	0.998663	0.210484	36.4174
KEGG_PATHWAY	mmu04320:Dorso-ventral axis formation	3	1.14068	0.0428669	FMN2, NOTCH1, CPEB4	103	25	7691	8.96039	0.999624	0.238101	41.7056
KEGG_PATHWAY	mmu04062:Chemokine signaling pathway	7	2.6616	0.045567	AKT1, NRAS, VAV3, BRAF, ROCK2, IKBKG, GNG2	103	196	7691	2.66678	0.999774	0.244086	43.6992
KEGG_PATHWAY	mmu04024:cAMP signaling pathway	7	2.6616	0.0465119	AKT1, ATP2B2, VAV3, GRIA2, BRAF, ROCK2, GRIA3	103	197	7691	2.65325	0.999811	0.241605	44.3819
KEGG_PATHWAY	mmu05230:Central carbon metabolism in cancer	4	1.52091	0.0527597	AKT1, NRAS, PDGFRB, MYC	103	64	7691	4.66687	0.999942	0.262795	48.7081
KEGG_PATHWAY	mmu04115:p53 signaling pathway	4	1.52091	0.0589861	CCND1, PMAIP1, RCHY1, THBS1	103	67	7691	4.4579	0.999982	0.282242	52.71
KEGG_PATHWAY	mmu05211:Renal cell carcinoma	4	1.52091	0.0611355	AKT1, NRAS, BRAF, EGLN2	103	68	7691	4.39235	0.999988	0.283928	54.0234
KEGG_PATHWAY	mmu04015:Rap1 signaling pathway	7	2.6616	0.0644564	AKT1, NRAS, IGF1R, BRAF, TLN2, PDGFRB, THBS1	103	214	7691	2.44247	0.999994	0.290118	55.9869
KEGG_PATHWAY	mmu04662:B cell receptor signaling pathway	4	1.52091	0.0655431	AKT1, NRAS, VAV3, IKBKG	103	70	7691	4.26685	0.999995	0.287481	56.6125
KEGG_PATHWAY	mmu05202:Transcriptional misregulation in cancer	6	2.28137	0.067832	IGF1R, GRIA3, HMGA2, MYC, NCOR1, MYCN	103	165	7691	2.71527	0.999997	0.289452	57.9036
KEGG_PATHWAY	mmu04014:Ras signaling pathway	7	2.6616	0.083268	RASAL2, AKT1, NRAS, IGF1R, IKBKG, PDGFRB, GNG2	103	229	7691	2.28249	1	0.337558	65.7295
KEGG_PATHWAY	mmu04020:Calcium signaling pathway	6	2.28137	0.0905366	GNAL, ATP2B2, SLC8A2, ATP2A2, PDGFRB, CACNA1E	103	180	7691	2.489	1	0.354676	68.9302

## Sheet: Legend to Table EV5
KEGG pathway analysis of coding genes targeted by differentially-expressed microRNAs. Yellow highlights statistically significant terms.
