# Supplementary material for: Repression of Irs2 by let‐7 miRNAs is essential for homeostasis of the telencephalic neuroepithelium
Source: EMBO J. 2020 Sep 28;39(21):e105479. doi: 10.15252/embj.2020105479 (PMC7604626; doi:10.15252/embj.2020105479)
Supplement: Supplementary file 7 — Table EV6 [file EMBJ-39-e105479-s007.xlsx]

## Sheet: Diff Expr mRNAs
Ensembl_ID	baseMean	log2FoldChange	lfcSE	stat	pvalue	padj	GeneSymbol
ENSMUSG00000036030	2062.17	2.43227	0.195123	12.4653	1.15376e-35	1.82928e-31	Prtg
ENSMUSG00000050966	2186.54	2.63478	0.22309	11.8104	3.44925e-32	2.73439e-28	Lin28a
ENSMUSG00000036523	933.357	1.52862	0.135589	11.2739	1.76511e-29	9.3286e-26	Greb1
ENSMUSG00000041362	933.077	1.51627	0.179289	8.45714	2.74014e-17	1.08612e-13	Shtn1
ENSMUSG00000058897	374.983	-1.7247	0.206593	-8.34828	6.92655e-17	2.19641e-13	Col25a1
ENSMUSG00000045991	604.333	2.64223	0.318054	8.3075	9.774e-17	2.58278e-13	Onecut2
ENSMUSG00000032561	64.8281	3.16902	0.389928	8.12721	4.39292e-16	9.94995e-13	Acpp
ENSMUSG00000038156	386.284	1.65899	0.205096	8.08884	6.02332e-16	1.19375e-12	Spon1
ENSMUSG00000008496	589.406	1.35326	0.181366	7.4615	8.55434e-14	1.37617e-10	Pou2f2
ENSMUSG00000027381	1490.68	0.927619	0.124353	7.45958	8.67975e-14	1.37617e-10	Bcl2l11
ENSMUSG00000020326	3459.36	1.54042	0.207157	7.43602	1.03765e-13	1.39014e-10	Ccng1
ENSMUSG00000061665	1682.9	0.84005	0.11311	7.42686	1.11208e-13	1.39014e-10	Cd2ap
ENSMUSG00000022245	74.0285	5.20028	0.700506	7.4236	1.13982e-13	1.39014e-10	Skor1
ENSMUSG00000052707	8108.21	0.729583	0.0987229	7.39021	1.46597e-13	1.66021e-10	Tnrc6a
ENSMUSG00000079259	1452.53	1.8121	0.253901	7.13704	9.5362e-13	1.00798e-09	Trim71
ENSMUSG00000021775	500.087	1.18286	0.168064	7.03812	1.94851e-12	1.93085e-09	Nr1d2
ENSMUSG00000074968	195.152	2.61167	0.374976	6.9649	3.28643e-12	3.06508e-09	Ano3
ENSMUSG00000032394	5583.2	1.21508	0.177501	6.84548	7.6221e-12	6.7138e-09	Igdcc3
ENSMUSG00000040918	892.703	1.34108	0.197788	6.78041	1.19836e-11	9.66995e-09	Slc19a2
ENSMUSG00000063972	467.436	1.69477	0.250046	6.77785	1.2198e-11	9.66995e-09	Nr6a1
ENSMUSG00000071984	47.4079	3.51437	0.532409	6.60088	4.08717e-11	3.08582e-08	Fndc1
ENSMUSG00000074221	2783.57	0.999998	0.15213	6.57329	4.9214e-11	3.54677e-08	Zfp568
ENSMUSG00000018899	285.238	1.28646	0.197998	6.49733	8.17579e-11	5.63596e-08	Irf1
ENSMUSG00000038894	2230.86	0.805762	0.124295	6.48265	9.01254e-11	5.95391e-08	Irs2
ENSMUSG00000054360	67.2123	4.93148	0.777536	6.34244	2.26156e-10	1.43428e-07	Bsx
ENSMUSG00000019841	2889.25	0.785498	0.124163	6.32633	2.51069e-10	1.53104e-07	Rev3l
ENSMUSG00000027177	2350.37	0.820456	0.130394	6.29211	3.13182e-10	1.83908e-07	Hipk3
ENSMUSG00000039286	1434.09	0.958764	0.152536	6.28548	3.26841e-10	1.85074e-07	Fndc3b
ENSMUSG00000031488	661.016	1.08591	0.173101	6.27325	3.53584e-10	1.93313e-07	Rab11fip1
ENSMUSG00000085925	69.6515	2.24718	0.365051	6.1558	7.47012e-10	3.94796e-07	Rtl1
ENSMUSG00000027712	1897.86	1.03877	0.169135	6.14165	8.16681e-10	4.17693e-07	Anxa5
ENSMUSG00000113835	545.282	-1.36503	0.225752	-6.04659	1.47945e-09	7.33016e-07	Gm19554
ENSMUSG00000102813	78.7436	2.91256	0.482082	6.04163	1.52567e-09	7.33016e-07	Gm37795
ENSMUSG00000030110	67.0283	3.36328	0.55906	6.01596	1.78826e-09	8.3391e-07	Ret
ENSMUSG00000047759	447.128	-1.56199	0.260066	-6.00612	1.90012e-09	8.60757e-07	Hs3st3a1
ENSMUSG00000029634	1003	0.795389	0.134386	5.91867	3.24556e-09	1.4294e-06	Rnf6
ENSMUSG00000002266	179.152	1.48608	0.252132	5.89403	3.76898e-09	1.61506e-06	Zim1
ENSMUSG00000024085	1092.54	0.852427	0.145474	5.85964	4.63861e-09	1.90297e-06	Man2a1
ENSMUSG00000066477	48.1567	3.27242	0.558611	5.85814	4.6809e-09	1.90297e-06	Gm16551
ENSMUSG00000108616	4855.77	-0.680764	0.121702	-5.59368	2.22301e-08	8.81144e-06	Gm35040
ENSMUSG00000038805	1755.09	1.26878	0.227159	5.58542	2.33135e-08	9.01549e-06	Six3
ENSMUSG00000074794	2245.15	0.867249	0.155541	5.57569	2.46552e-08	9.30734e-06	Arrdc3
ENSMUSG00000022483	18872.5	0.623313	0.11366	5.48402	4.15772e-08	1.51772e-05	Col2a1
ENSMUSG00000027070	772.954	2.73223	0.498425	5.48173	4.2119e-08	1.51772e-05	Lrp2
ENSMUSG00000039987	1346.99	0.753269	0.138606	5.43462	5.49123e-08	1.93474e-05	Phtf2
ENSMUSG00000020811	3366.72	-0.659398	0.121556	-5.42464	5.80712e-08	2.00156e-05	Wscd1
ENSMUSG00000005892	38.5109	5.15482	0.951588	5.41707	6.05821e-08	2.04368e-05	Trh
ENSMUSG00000096544	5069.31	-1.04321	0.192993	-5.4054	6.46652e-08	2.13597e-05	Gm4617
ENSMUSG00000003134	427.729	0.824852	0.153236	5.38288	7.33022e-08	2.37185e-05	Tbc1d8
ENSMUSG00000056972	502.862	1.63476	0.304354	5.37126	7.81884e-08	2.47935e-05	Magel2
ENSMUSG00000040434	782.776	1.2668	0.236238	5.36238	8.21318e-08	2.52796e-05	Large2
ENSMUSG00000035834	1053.23	1.00097	0.186724	5.36068	8.291e-08	2.52796e-05	Polr3g
ENSMUSG00000040856	8058.97	1.21591	0.227202	5.35166	8.71506e-08	2.60712e-05	Dlk1
ENSMUSG00000014498	5264.87	0.858991	0.160649	5.34699	8.94271e-08	2.62568e-05	Ankrd52
ENSMUSG00000021703	1139.33	1.01441	0.19001	5.33874	9.35972e-08	2.69815e-05	Serinc5
ENSMUSG00000056429	2464.73	0.694156	0.130613	5.31459	1.06901e-07	3.02662e-05	Tgoln1
ENSMUSG00000039774	1074.41	1.38567	0.262483	5.27909	1.2983e-07	3.61133e-05	Galnt12
ENSMUSG00000087497	555.705	-0.734437	0.139268	-5.27354	1.33815e-07	3.658e-05	2810001G20Rik
ENSMUSG00000047888	6972.34	0.647862	0.12407	5.22175	1.77235e-07	4.76283e-05	Tnrc6b
ENSMUSG00000094483	6240.6	0.608648	0.116904	5.20638	1.9256e-07	5.0884e-05	Purb
ENSMUSG00000029238	1343.17	0.700004	0.135851	5.15273	2.56723e-07	6.6727e-05	Clock
ENSMUSG00000021728	1932.1	0.880196	0.171131	5.1434	2.69806e-07	6.89963e-05	Emb
ENSMUSG00000015002	1699.02	0.633703	0.123441	5.13366	2.84155e-07	7.15123e-05	Efr3a
ENSMUSG00000055421	526.535	-0.75847	0.148167	-5.11901	3.07137e-07	7.60885e-05	Pcdh9
ENSMUSG00000058056	4382.52	0.531772	0.104303	5.09833	3.42666e-07	8.35843e-05	Palld
ENSMUSG00000022055	727.808	1.51686	0.298809	5.07636	3.84734e-07	9.24236e-05	Nefl
ENSMUSG00000045518	174.217	4.84644	0.956049	5.06923	3.99421e-07	9.45197e-05	Onecut3
ENSMUSG00000096225	70.3546	2.55298	0.50394	5.06603	4.06189e-07	9.47077e-05	Lhx8
ENSMUSG00000004085	874.648	0.737568	0.146118	5.04774	4.47074e-07	0.000101152	Map3k20
ENSMUSG00000030401	1775.46	-0.613968	0.121671	-5.04612	4.50881e-07	0.000101152	Rtn2
ENSMUSG00000022074	337.65	0.988799	0.195987	5.04523	4.52969e-07	0.000101152	Tnfrsf10b
ENSMUSG00000095440	1660.29	1.11831	0.224101	4.99019	6.03199e-07	0.000132829	Fignl2
ENSMUSG00000045005	573.037	1.37682	0.278498	4.94371	7.66489e-07	0.000166475	Fzd5
ENSMUSG00000016344	4236.89	-0.533896	0.10881	-4.90669	9.26272e-07	0.00019846	Ppdpf
ENSMUSG00000022641	3091.18	0.506192	0.103864	4.8736	1.09583e-06	0.000231658	Bbx
ENSMUSG00000042750	5240.1	-0.599576	0.123589	-4.85139	1.22599e-06	0.000255765	Bex2
ENSMUSG00000061517	5731.09	-0.660253	0.136194	-4.84789	1.24779e-06	0.000256931	Sox21
ENSMUSG00000031217	16582.4	-0.586733	0.121873	-4.81429	1.47725e-06	0.000297736	Efnb1
ENSMUSG00000014353	1186.82	0.5803	0.12057	4.81297	1.48704e-06	0.000297736	Tmem87b
ENSMUSG00000063804	1931.81	0.924234	0.192111	4.81093	1.50229e-06	0.000297736	Lin28b
ENSMUSG00000046805	269.336	1.67704	0.350844	4.78002	1.75275e-06	0.000343084	Mpeg1
ENSMUSG00000024254	26.5728	2.88647	0.604592	4.77424	1.80384e-06	0.000348779	Abcg8
ENSMUSG00000019818	5776.04	0.579458	0.121607	4.76499	1.8886e-06	0.000355885	Cd164
ENSMUSG00000021690	2039.29	0.540615	0.113504	4.76294	1.9079e-06	0.000355885	Jmy
ENSMUSG00000048249	338.42	0.829151	0.174084	4.76294	1.90793e-06	0.000355885	Crebrf
ENSMUSG00000026565	3134.13	0.826033	0.174041	4.7462	2.07275e-06	0.000382132	Pou2f1
ENSMUSG00000049764	2077.12	0.535765	0.113129	4.73586	2.18127e-06	0.000397518	Zfp280b
ENSMUSG00000037855	398.311	1.1734	0.248117	4.72922	2.25381e-06	0.00040607	Zfp365
ENSMUSG00000029697	1954.31	0.726257	0.154069	4.71384	2.43091e-06	0.000430047	Fezf1
ENSMUSG00000026890	96.8168	1.60788	0.341159	4.71299	2.44114e-06	0.000430047	Lhx6
ENSMUSG00000044934	2215.41	0.709964	0.150924	4.70413	2.54953e-06	0.000444206	Zfp367
ENSMUSG00000028414	1581.97	0.529054	0.113699	4.65313	3.26928e-06	0.000563418	Fktn
ENSMUSG00000028681	240.337	1.15819	0.250104	4.63082	3.64225e-06	0.000620946	Ptch2
ENSMUSG00000022443	14315.4	0.596866	0.128953	4.62856	3.6821e-06	0.000621061	Myh9
ENSMUSG00000001300	14143.2	-0.561633	0.12184	-4.60958	4.03478e-06	0.000673383	Efnb2
ENSMUSG00000016252	5631.9	-0.589235	0.128338	-4.59126	4.4057e-06	0.000727629	Atp5e
ENSMUSG00000028417	79.4742	1.87598	0.409879	4.57691	4.719e-06	0.000771338	Tal2
ENSMUSG00000021685	27.5405	3.40413	0.744687	4.57123	4.84878e-06	0.000784464	Otp
ENSMUSG00000044927	7807.07	-0.424486	0.0929287	-4.56787	4.9271e-06	0.000789083	H1f10
ENSMUSG00000054720	1088.15	0.623561	0.137316	4.54107	5.59685e-06	0.00088738	Lrrc8c
ENSMUSG00000020607	1100.99	-0.78988	0.174347	-4.53051	5.88425e-06	0.000923242	Lratd1
ENSMUSG00000022195	1588.44	0.540246	0.119298	4.52853	5.93949e-06	0.000923242	6030458C11Rik
ENSMUSG00000074607	794.617	0.983859	0.218087	4.51131	6.44287e-06	0.00098324	Tox2
ENSMUSG00000043013	34.8459	3.26658	0.724122	4.51109	6.44951e-06	0.00098324	Onecut1
ENSMUSG00000021485	1130.92	-0.638381	0.142171	-4.49022	7.11486e-06	0.00106893	Mxd3
ENSMUSG00000031327	759.97	0.638256	0.142173	4.48928	7.14639e-06	0.00106893	Chic1
ENSMUSG00000066687	622.856	0.894387	0.199365	4.48617	7.25134e-06	0.00107449	Zbtb16
ENSMUSG00000069170	1311.5	0.983503	0.219854	4.47343	7.69756e-06	0.00113004	Adgrv1
ENSMUSG00000034112	25.5863	-4.74808	1.06909	-4.44124	8.94431e-06	0.00128304	Atp2c2
ENSMUSG00000020423	5393.85	0.870794	0.19613	4.43989	9.00044e-06	0.00128304	Btg2
ENSMUSG00000019966	2897.11	-0.902623	0.203344	-4.4389	9.04197e-06	0.00128304	Kitl
ENSMUSG00000047632	2997.51	-0.65031	0.146519	-4.43839	9.06339e-06	0.00128304	Fgfbp3
ENSMUSG00000030376	1138.54	-0.655641	0.14835	-4.41955	9.89075e-06	0.00137476	Slc8a2
ENSMUSG00000038174	646.411	0.684662	0.154921	4.41942	9.89668e-06	0.00137476	Fam126b
ENSMUSG00000034457	354.17	2.68297	0.60731	4.41779	9.97148e-06	0.00137476	Eda2r
ENSMUSG00000026667	4911.51	0.568162	0.129068	4.40202	1.07248e-05	0.00145718	Uhmk1
ENSMUSG00000027015	74.8875	1.74406	0.396248	4.40145	1.07531e-05	0.00145718	Cybrd1
ENSMUSG00000079022	790.195	0.829814	0.188727	4.3969	1.09807e-05	0.00147542	Col22a1
ENSMUSG00000015243	888.046	0.832485	0.189471	4.39374	1.11416e-05	0.00148445	Abca1
ENSMUSG00000070407	721.455	-1.18539	0.269997	-4.39036	1.13163e-05	0.00149517	Hs3st3b1
ENSMUSG00000070713	6591.9	-0.461395	0.105842	-4.35929	1.30482e-05	0.00170975	Gm10282
ENSMUSG00000062866	2269.66	0.465953	0.107273	4.34363	1.40146e-05	0.00182132	Phactr2
ENSMUSG00000004317	2646.19	0.498238	0.114824	4.33912	1.43052e-05	0.00183763	Clcn5
ENSMUSG00000028527	3636.46	0.694299	0.160059	4.33777	1.43933e-05	0.00183763	Ak4
ENSMUSG00000032384	2038.65	0.521676	0.120303	4.33634	1.44878e-05	0.00183763	Csnk1g1
ENSMUSG00000034206	1925.73	0.588227	0.136357	4.31388	1.60412e-05	0.00201852	Polq
ENSMUSG00000014599	491.927	0.685888	0.159136	4.31008	1.63193e-05	0.00203734	Csf1
ENSMUSG00000045312	2552.59	0.842531	0.195856	4.3018	1.69419e-05	0.00209172	Lhfpl2
ENSMUSG00000026436	1711.51	0.568653	0.132221	4.30079	1.70187e-05	0.00209172	Elk4
ENSMUSG00000032334	854.971	0.894491	0.208215	4.29599	1.73915e-05	0.0021211	Loxl1
ENSMUSG00000028211	2825.16	0.68221	0.159009	4.29039	1.7836e-05	0.00215869	Trp53inp1
ENSMUSG00000022708	1672.17	1.12258	0.261844	4.2872	1.80942e-05	0.00217336	Zbtb20
ENSMUSG00000063568	175.251	1.02695	0.240285	4.27389	1.92091e-05	0.00228993	Jazf1
ENSMUSG00000035268	2553.68	-0.493016	0.115614	-4.26432	2.00511e-05	0.00237246	Pkig
ENSMUSG00000024759	2009.61	0.50299	0.118089	4.25942	2.04956e-05	0.00240709	Atl3
ENSMUSG00000046330	19254.9	-0.569391	0.133742	-4.2574	2.06818e-05	0.0024111	Rpl37a
ENSMUSG00000098318	882.536	-0.575752	0.135351	-4.25376	2.10214e-05	0.0024328	Lockd
ENSMUSG00000049336	398.221	0.969435	0.228338	4.24561	2.18001e-05	0.00250465	Tenm2
ENSMUSG00000051811	633.827	0.773635	0.18238	4.24188	2.21652e-05	0.00252827	Cox6b2
ENSMUSG00000028893	1210.32	0.939574	0.222145	4.22955	2.34158e-05	0.00265184	Sesn2
ENSMUSG00000031273	637.713	0.803513	0.190052	4.22787	2.35915e-05	0.00265279	Col4a6
ENSMUSG00000078619	1931.13	0.700034	0.165707	4.22454	2.39434e-05	0.002664	Smarcd2
ENSMUSG00000027520	3743.4	0.640527	0.151649	4.22375	2.40273e-05	0.002664	Zdbf2
ENSMUSG00000044071	229.522	-0.867289	0.205417	-4.22209	2.42043e-05	0.00266499	Tafa2
ENSMUSG00000006270	370.642	1.08018	0.256273	4.21493	2.49851e-05	0.00273199	Vax1
ENSMUSG00000046818	403.793	0.881958	0.209389	4.21205	2.53068e-05	0.00273244	Ddit4l
ENSMUSG00000033306	1457.83	0.651172	0.154606	4.2118	2.53339e-05	0.00273244	Lpp
ENSMUSG00000025795	1018.18	0.757313	0.179982	4.2077	2.57978e-05	0.00274813	Rassf3
ENSMUSG00000039879	1173.13	0.567031	0.134768	4.20746	2.58261e-05	0.00274813	Heca
ENSMUSG00000028445	1199.53	-0.693852	0.165045	-4.20401	2.6223e-05	0.00277177	Enho
ENSMUSG00000022836	858.494	0.565196	0.134568	4.20007	2.66836e-05	0.00280178	Mylk
ENSMUSG00000046733	97.7994	1.36625	0.325858	4.19279	2.75548e-05	0.00286047	Gprc5a
ENSMUSG00000042942	143.174	1.12012	0.26718	4.19239	2.76034e-05	0.00286047	Greb1l
ENSMUSG00000030729	2155.91	0.482174	0.115116	4.18858	2.80708e-05	0.00287752	Pgm2l1
ENSMUSG00000028082	1132.15	0.536635	0.128134	4.18809	2.81309e-05	0.00287752	Sh3d19
ENSMUSG00000068099	392.392	-0.77861	0.187375	-4.15537	3.24762e-05	0.00330071	1500009C09Rik
ENSMUSG00000022428	1886	-0.43433	0.104706	-4.14807	3.3529e-05	0.00338601	Cby1
ENSMUSG00000027165	1276.3	-0.655752	0.158519	-4.13673	3.52284e-05	0.00352008	B230118H07Rik
ENSMUSG00000035048	2392.05	-0.547382	0.132337	-4.13626	3.53007e-05	0.00352008	Anapc13
ENSMUSG00000006205	106.48	1.9432	0.471687	4.11968	3.79404e-05	0.00375965	Htra1
ENSMUSG00000030031	1113.83	0.559268	0.135824	4.11759	3.82848e-05	0.00377022	Kbtbd8
ENSMUSG00000025241	849.073	0.62956	0.153129	4.11131	3.93424e-05	0.00385045	Fyco1
ENSMUSG00000028988	3274.57	-0.418388	0.101868	-4.10716	4.00553e-05	0.00389617	Ctnnbip1
ENSMUSG00000107035	910.851	-0.506684	0.123952	-4.08773	4.35612e-05	0.00421136	Ybx1-ps2
ENSMUSG00000018698	700.181	0.996255	0.244553	4.07378	4.62561e-05	0.00444479	Lhx1
ENSMUSG00000073616	2057.74	-0.510163	0.125499	-4.06509	4.80149e-05	0.00456226	Cops9
ENSMUSG00000033102	1072.21	0.506133	0.124513	4.06489	4.80541e-05	0.00456226	Cdc14b
ENSMUSG00000039633	831.528	0.759731	0.186985	4.06305	4.84351e-05	0.00457107	Lonrf1
ENSMUSG00000050621	1483.49	-0.517293	0.127372	-4.06127	4.88057e-05	0.00457878	Rps27rt
ENSMUSG00000002633	163.701	3.13937	0.773409	4.05913	4.92562e-05	0.00459387	Shh
ENSMUSG00000026643	3260.9	0.512299	0.126523	4.04907	5.14213e-05	0.00476775	Nmt2
ENSMUSG00000025321	2170.63	0.578527	0.143161	4.04108	5.32057e-05	0.00488103	Itgb8
ENSMUSG00000010554	3437.05	0.481381	0.119129	4.04085	5.32588e-05	0.00488103	Mettl16
ENSMUSG00000027293	869.936	0.497779	0.123425	4.03303	5.5062e-05	0.00501729	Ehd4
ENSMUSG00000047216	26.4732	2.09541	0.520884	4.02279	5.75129e-05	0.00521067	Cdh19
ENSMUSG00000054312	2007.13	-0.564498	0.140389	-4.02096	5.79608e-05	0.00522141	Mrps21
ENSMUSG00000030111	178.079	1.07546	0.268481	4.00573	6.18265e-05	0.00553819	A2m
ENSMUSG00000024987	33.1661	-2.66141	0.665302	-4.00031	6.32602e-05	0.00563478	Cyp26a1
ENSMUSG00000034724	2303.49	0.449826	0.112573	3.99584	6.4464e-05	0.00570993	Cnot6l
ENSMUSG00000049299	2219.78	-0.520024	0.130208	-3.99379	6.50242e-05	0.00572755	Trappc1
ENSMUSG00000044894	3248.35	-0.674512	0.168966	-3.99199	6.55214e-05	0.00573946	Uqcrq
ENSMUSG00000025374	2924.26	-0.420789	0.105455	-3.99022	6.60116e-05	0.00575063	Nabp2
ENSMUSG00000029249	3739.8	0.492985	0.123634	3.98746	6.67855e-05	0.00578625	Rest
ENSMUSG00000020653	779.529	0.497448	0.125002	3.97954	6.90492e-05	0.00593372	Klf11
ENSMUSG00000049092	653.423	0.763753	0.191951	3.9789	6.92361e-05	0.00593372	Gpr137c
ENSMUSG00000024248	4315.14	-0.416721	0.104799	-3.97639	6.99693e-05	0.00594593	Cox7a2l
ENSMUSG00000035614	1766.38	0.463123	0.116484	3.97585	7.01286e-05	0.00594593	Togaram1
ENSMUSG00000085069	632.252	-0.900242	0.22659	-3.97301	7.09704e-05	0.00598529	Prdm16os
ENSMUSG00000022340	258.027	0.841835	0.212303	3.96525	7.33179e-05	0.00615056	Sybu
ENSMUSG00000010362	630.302	-0.560509	0.141615	-3.95797	7.55892e-05	0.00630772	Rdm1
ENSMUSG00000028278	3307.31	0.829065	0.209787	3.95194	7.75217e-05	0.00643224	Rragd
ENSMUSG00000031075	2164.39	0.834518	0.211228	3.95079	7.78928e-05	0.00643224	Ano1
ENSMUSG00000001435	9488.41	0.563048	0.14334	3.92807	8.56297e-05	0.0070345	Col18a1
ENSMUSG00000027581	3376.13	-0.611001	0.155701	-3.92418	8.70243e-05	0.00711222	Stmn3
ENSMUSG00000036990	6683.12	0.527409	0.134567	3.91929	8.88099e-05	0.00722093	Otud4
ENSMUSG00000097023	3709.56	-0.605185	0.154484	-3.91745	8.94892e-05	0.00723904	Mir9-3hg
ENSMUSG00000030847	579.875	0.598242	0.152778	3.91575	9.01236e-05	0.00725335	Bag3
ENSMUSG00000052584	335.513	-0.62705	0.160553	-3.90556	9.40061e-05	0.00752761	Serp2
ENSMUSG00000110344	302.776	-0.693297	0.177769	-3.9	9.61946e-05	0.00766415	Gm45716
ENSMUSG00000004032	2892.69	-0.486307	0.124906	-3.89339	9.88526e-05	0.00783654	Gstm5
ENSMUSG00000105352	82.5283	-1.19058	0.306069	-3.88992	0.000100279	0.00788878	C030018K13Rik
ENSMUSG00000001864	5259.33	-0.494415	0.127166	-3.88795	0.000101095	0.00788878	Aif1l
ENSMUSG00000048240	338.871	-0.626878	0.161266	-3.88724	0.000101391	0.00788878	Gng7
ENSMUSG00000004661	1529.89	0.616868	0.158725	3.8864	0.000101741	0.00788878	Arid3b
ENSMUSG00000060424	3380.29	-0.858524	0.22094	-3.88579	0.000101999	0.00788878	Pantr1
ENSMUSG00000023909	1046.37	-0.602805	0.155481	-3.87703	0.000105739	0.00813833	Paqr4
ENSMUSG00000041488	301.772	1.47031	0.380422	3.86494	0.000111114	0.00851071	Stx3
ENSMUSG00000030560	730.293	0.632682	0.164005	3.85769	0.000114462	0.00868034	Ctsc
ENSMUSG00000027221	472.294	0.641577	0.166401	3.85561	0.000115443	0.00868034	Chst1
ENSMUSG00000038507	205.885	0.915622	0.237487	3.85546	0.000115512	0.00868034	Parp12
ENSMUSG00000037152	1633.04	-0.465016	0.120613	-3.85544	0.000115524	0.00868034	Ndufc1
ENSMUSG00000020948	1101.4	0.517151	0.134175	3.85429	0.000116066	0.00868034	Klhl28
ENSMUSG00000041685	1663.75	0.47256	0.122689	3.8517	0.000117303	0.00871197	Fcho2
ENSMUSG00000004151	2377.71	-0.995371	0.258467	-3.85106	0.000117607	0.00871197	Etv1
ENSMUSG00000039347	1519.3	-0.443709	0.115262	-3.84956	0.000118331	0.00871197	Atp6v0e2
ENSMUSG00000027168	6050	-0.434025	0.112768	-3.84882	0.000118687	0.00871197	Pax6
ENSMUSG00000035992	1354.21	0.48624	0.127134	3.82464	0.000130963	0.00956877	Fnip1
ENSMUSG00000066258	53.7308	1.41125	0.369465	3.81972	0.000133602	0.00971681	Trim12a
ENSMUSG00000054280	2058.39	0.479823	0.125697	3.81728	0.00013493	0.00976854	Prr14l
ENSMUSG00000085224	148.415	-1.0391	0.272456	-3.81383	0.000136831	0.0097906	Gm13425
ENSMUSG00000040552	140.869	1.35167	0.354449	3.81343	0.000137049	0.0097906	C3ar1
ENSMUSG00000028698	3699.32	0.433047	0.113571	3.813	0.000137289	0.0097906	Pik3r3
ENSMUSG00000040209	2989.91	0.500286	0.131241	3.81198	0.000137859	0.0097906	Zfp704
ENSMUSG00000032101	918.549	-0.488597	0.128202	-3.81115	0.000138322	0.0097906	Ddx25
ENSMUSG00000058761	2143.78	0.443151	0.116593	3.80083	0.00014421	0.0101308	Rnf169
ENSMUSG00000038690	6696.34	-0.533967	0.140499	-3.8005	0.000144406	0.0101308	Atp5j2
ENSMUSG00000036450	5858.48	0.567614	0.149489	3.79703	0.000146442	0.0102284	Hif1an
ENSMUSG00000033278	736.229	0.770782	0.203574	3.78624	0.000152942	0.0105935	Ptprm
ENSMUSG00000060257	2308.8	-0.612561	0.16179	-3.78614	0.000153006	0.0105935	Scrt2
ENSMUSG00000097451	10085.4	0.725061	0.191689	3.7825	0.000155264	0.0107031	Rian
ENSMUSG00000052336	386.991	1.17744	0.312698	3.76541	0.000166279	0.0114128	Cx3cr1
ENSMUSG00000024302	667.36	0.874152	0.232772	3.7554	0.000173065	0.0117862	Dtna
ENSMUSG00000075224	192.092	1.30436	0.347347	3.7552	0.000173206	0.0117862	Lrrc55
ENSMUSG00000000567	8891.89	-0.521203	0.139072	-3.74774	0.000178437	0.0120903	Sox9
ENSMUSG00000027602	1407.92	-0.435792	0.116345	-3.74569	0.000179896	0.0120962	Map1lc3a
ENSMUSG00000078193	1528.38	-0.528749	0.141191	-3.74491	0.000180461	0.0120962	Gm2000
ENSMUSG00000030069	95.9771	-1.0808	0.288644	-3.74442	0.000180814	0.0120962	Prok2
ENSMUSG00000000305	2290.88	-0.443418	0.118484	-3.74243	0.00018225	0.0121251	Cdh4
ENSMUSG00000047786	4135.46	-0.417667	0.111625	-3.74171	0.000182775	0.0121251	Lix1
ENSMUSG00000002227	929.138	0.588437	0.157375	3.73908	0.000184692	0.0122012	Mov10
ENSMUSG00000034880	1774.17	-0.516327	0.13833	-3.73258	0.000189525	0.0124513	Mrpl34
ENSMUSG00000032446	4264.31	-0.586615	0.15719	-3.73189	0.000190048	0.0124513	Eomes
ENSMUSG00000031232	2843.22	0.4983	0.133666	3.72794	0.000193049	0.0125892	Magt1
ENSMUSG00000074211	1002.76	-0.585472	0.157088	-3.72704	0.000193741	0.0125892	Sdhaf1
ENSMUSG00000098132	24.6352	2.34673	0.629979	3.72509	0.000195244	0.0126351	Rassf10
ENSMUSG00000021290	2819.72	-0.445844	0.119769	-3.72254	0.000197232	0.0127119	Atp5mpl
ENSMUSG00000105388	2789.76	-0.52907	0.142457	-3.71389	0.000204097	0.0130933	Rpl36a-ps2
ENSMUSG00000030086	1286.12	-0.558604	0.150445	-3.71302	0.000204803	0.0130933	Chchd6
ENSMUSG00000037111	3179.28	0.517071	0.139468	3.70746	0.000209349	0.0133302	Setd7
ENSMUSG00000078302	673.447	0.700516	0.189071	3.70505	0.000211353	0.0133585	Foxd1
ENSMUSG00000047181	5464.33	-0.361731	0.0976361	-3.7049	0.000211478	0.0133585	Samd14
ENSMUSG00000045532	179.091	0.850144	0.229546	3.70358	0.000212576	0.0133746	C1ql1
ENSMUSG00000084830	292.528	-0.648784	0.175493	-3.69693	0.000218225	0.0136757	Gm14539
ENSMUSG00000045636	1835.76	0.579723	0.157077	3.69069	0.000223648	0.0138983	Mtus1
ENSMUSG00000013663	4518.4	0.425648	0.115332	3.69064	0.000223691	0.0138983	Pten
ENSMUSG00000072940	2456.49	-0.537373	0.145636	-3.68983	0.000224407	0.0138983	Gm10443
ENSMUSG00000028273	1143.33	0.466574	0.126555	3.68673	0.000227151	0.0140136	Pdlim5
ENSMUSG00000042473	481.672	0.572296	0.155381	3.68317	0.000230347	0.0141556	Tbc1d8b
ENSMUSG00000045534	70.352	1.61347	0.438888	3.67625	0.000236683	0.0144729	Kcna5
ENSMUSG00000034765	297.754	0.745279	0.202767	3.67555	0.000237335	0.0144729	Dusp5
ENSMUSG00000062997	23774.8	-0.528667	0.143876	-3.67446	0.000238357	0.0144795	Rpl35
ENSMUSG00000032010	278.978	0.62229	0.169732	3.66632	0.000246068	0.0148909	Usp2
ENSMUSG00000067321	702.06	-0.488138	0.133191	-3.66494	0.000247392	0.0149141	Gm7931
ENSMUSG00000048758	8509.22	-0.632596	0.172663	-3.66376	0.000248542	0.0149266	Rpl29
ENSMUSG00000046598	1862.16	-0.567778	0.155051	-3.66188	0.00025037	0.0149797	Bdh1
ENSMUSG00000054793	4469.47	-0.428487	0.117146	-3.65772	0.000254465	0.0151675	Cadm4
ENSMUSG00000028766	774.74	0.698789	0.191128	3.65613	0.000256056	0.0152051	Alpl
ENSMUSG00000026966	2419.59	-0.479387	0.131272	-3.65184	0.000260364	0.015293	Ssna1
ENSMUSG00000020841	3823.18	0.433113	0.118609	3.65159	0.000260617	0.015293	Cpd
ENSMUSG00000040997	1965.06	-0.44283	0.121292	-3.65095	0.000261273	0.015293	Abhd4
ENSMUSG00000032128	1388.83	0.967214	0.26493	3.65083	0.000261395	0.015293	Robo3
ENSMUSG00000049866	3767.85	0.489821	0.134215	3.64954	0.000262711	0.0153135	Arl4c
ENSMUSG00000053113	776.735	0.66151	0.181422	3.64625	0.000266097	0.0154541	Socs3
ENSMUSG00000095930	313.136	-0.623123	0.171054	-3.64285	0.00026964	0.0156027	Nim1k
ENSMUSG00000022420	1391.13	-0.412894	0.113451	-3.63941	0.000273263	0.0156671	Dnal4
ENSMUSG00000021583	285.523	0.808351	0.222122	3.63922	0.000273467	0.0156671	Erap1
ENSMUSG00000029714	3687.48	0.542009	0.148945	3.63898	0.000273716	0.0156671	Gigyf1
ENSMUSG00000078640	302.728	-0.819078	0.225967	-3.62477	0.000289222	0.016495	Gm11627
ENSMUSG00000036097	4448.35	0.394426	0.108933	3.62083	0.000293664	0.0166104	Slf2
ENSMUSG00000025666	2294.25	0.638694	0.176401	3.6207	0.000293803	0.0166104	Tmem47
ENSMUSG00000099764	5080.71	-0.416574	0.11507	-3.62019	0.000294388	0.0166104	Rps10-ps2
ENSMUSG00000040102	1155.33	0.588743	0.162755	3.61736	0.000297622	0.0167333	Klhl42
ENSMUSG00000040505	105.752	1.82596	0.505899	3.60934	0.000306972	0.017198	Abcg5
ENSMUSG00000090534	302.259	-0.719379	0.199646	-3.60327	0.000314234	0.0175429	Gm4675
ENSMUSG00000036966	897.064	0.611144	0.169791	3.59938	0.000318973	0.017745	Spryd3
ENSMUSG00000046432	11468.8	-0.393951	0.109543	-3.59631	0.000322758	0.0178928	Bex3
ENSMUSG00000030872	5615.33	0.487852	0.135766	3.59332	0.000326496	0.0180369	Gga2
ENSMUSG00000022054	1562.7	0.743542	0.207093	3.59037	0.000330205	0.0181785	Nefm
ENSMUSG00000043415	216.542	0.795263	0.222044	3.58155	0.00034156	0.0186978	Otud1
ENSMUSG00000026384	2297.28	0.437546	0.122178	3.58122	0.000341996	0.0186978	Ptpn4
ENSMUSG00000016637	1383.79	-0.537135	0.150038	-3.57999	0.000343609	0.0187214	Ift27
ENSMUSG00000045257	348.677	-0.628105	0.175501	-3.57893	0.000345002	0.0187329	Morn2
ENSMUSG00000094446	936.441	-0.538306	0.150611	-3.57414	0.000351385	0.0190144	Gm6344
ENSMUSG00000040612	5287.66	0.438801	0.122953	3.56886	0.000358541	0.0193356	Ildr2
ENSMUSG00000022148	96.6103	1.10597	0.310083	3.56669	0.000361522	0.0194303	Fyb
ENSMUSG00000020460	20912.6	-0.706624	0.198625	-3.55757	0.000374297	0.0200489	Rps27a
ENSMUSG00000021604	47.0943	-2.60161	0.731635	-3.55588	0.000376713	0.0201104	Irx4
ENSMUSG00000033792	982.884	0.753356	0.211993	3.55368	0.000379882	0.0202115	Atp7a
ENSMUSG00000035674	2585.7	-0.48196	0.135673	-3.55236	0.000381795	0.0202454	Ndufa3
ENSMUSG00000021702	206.539	1.20598	0.339701	3.55012	0.000385061	0.0203505	Thbs4
ENSMUSG00000032398	1059.78	-0.436357	0.12303	-3.54677	0.000389989	0.0205425	Snapc5
ENSMUSG00000097601	116.825	-0.892577	0.251896	-3.54343	0.00039496	0.0207354	Gm26660
ENSMUSG00000031231	3514.16	-0.480026	0.135508	-3.54243	0.000396465	0.0207457	Cox7b
ENSMUSG00000023830	7781.89	0.38572	0.108993	3.53893	0.000401746	0.0208994	Igf2r
ENSMUSG00000001313	3693.32	-0.862354	0.243732	-3.53813	0.000402977	0.0208994	Rnd2
ENSMUSG00000070498	371.387	-0.951886	0.269112	-3.53713	0.0004045	0.0208994	Tmem132b
ENSMUSG00000067851	3130.18	0.368113	0.104075	3.53702	0.000404674	0.0208994	Arfgef1
ENSMUSG00000061111	3680.27	-0.460116	0.130202	-3.53386	0.000409532	0.0210387	Mcrip1
ENSMUSG00000026452	71.8114	1.47558	0.417593	3.53354	0.000410026	0.0210387	Syt2
ENSMUSG00000025608	2905.54	0.655608	0.185593	3.53251	0.000411639	0.0210533	Podxl
ENSMUSG00000050608	3235.15	-0.436763	0.123767	-3.52891	0.000417271	0.0212366	Micos10
ENSMUSG00000021950	25.5298	-3.11434	0.88262	-3.52851	0.000417901	0.0212366	Anxa8
ENSMUSG00000035697	499.049	0.611979	0.173744	3.52231	0.000427811	0.0216665	Arhgap45
ENSMUSG00000019433	5028.68	-0.383109	0.108791	-3.52151	0.000429093	0.0216665	Gipc1
ENSMUSG00000035258	34.7653	2.24097	0.637108	3.5174	0.000435795	0.021935	Abi3bp
ENSMUSG00000024642	5313.96	0.413684	0.117673	3.51554	0.00043886	0.0220194	Tle4
ENSMUSG00000025912	780.587	0.528038	0.150238	3.51468	0.000440279	0.0220209	Mybl1
ENSMUSG00000040048	2927.32	-0.390666	0.111492	-3.50398	0.000458357	0.022853	Ndufb10
ENSMUSG00000106237	125.941	0.882077	0.25183	3.50266	0.00046063	0.0228943	Gm8066
ENSMUSG00000079435	12795.3	-0.537782	0.153653	-3.49998	0.000465297	0.023054	Rpl36a
ENSMUSG00000024544	149.311	1.10974	0.317366	3.49672	0.000471017	0.0232647	Ldlrad4
ENSMUSG00000038539	2330.48	-0.492248	0.140833	-3.49526	0.000473607	0.02332	Atf5
ENSMUSG00000024208	2684.26	-0.484108	0.138636	-3.49193	0.000479548	0.0235394	Uqcc2
ENSMUSG00000017837	3167.24	-0.418585	0.120006	-3.48802	0.000486603	0.0237991	Nkiras2
ENSMUSG00000028868	3625.98	0.411144	0.117896	3.48735	0.000487841	0.0237991	Wasf2
ENSMUSG00000047643	242.396	-0.980128	0.281174	-3.48584	0.000490589	0.0238598	Gm5454
ENSMUSG00000085227	169.731	-0.743245	0.213448	-3.48209	0.000497518	0.0241228	6330418K02Rik
ENSMUSG00000034116	95.654	1.22289	0.351359	3.48045	0.00050057	0.0241968	Vav1
ENSMUSG00000067288	14484.5	-0.468728	0.134795	-3.47735	0.0005064	0.0243864	Rps28
ENSMUSG00000028413	1311.25	0.425495	0.122384	3.47673	0.000507569	0.0243864	B4galt1
ENSMUSG00000079445	97.1867	1.09356	0.315205	3.46936	0.000521694	0.0249893	B3gnt7
ENSMUSG00000061360	4048.76	-0.361439	0.104234	-3.46759	0.000525156	0.0250794	Phf5a
ENSMUSG00000019139	4168.46	0.431445	0.12446	3.46654	0.000527207	0.0251017	Isyna1
ENSMUSG00000039089	1809.59	0.445354	0.128726	3.45969	0.000540789	0.0256713	L3mbtl3
ENSMUSG00000034560	1982.62	0.414396	0.119848	3.45769	0.000544833	0.025786	Washc4
ENSMUSG00000096156	226.048	-1.05053	0.303997	-3.45572	0.000548818	0.0258973	Gm9242
ENSMUSG00000107881	145.555	0.941925	0.272693	3.45415	0.000552025	0.0259714	Gm44250
ENSMUSG00000045994	1206.46	-0.508995	0.14741	-3.45293	0.000554538	0.0260124	B3gat1
ENSMUSG00000099471	405.833	-0.533174	0.154488	-3.45123	0.000558039	0.0260737	Gm8451
ENSMUSG00000036242	865.59	0.678062	0.1965	3.4507	0.000559133	0.0260737	Armh4
ENSMUSG00000047875	84.4384	1.10655	0.321099	3.44613	0.000568677	0.0263864	Gpr157
ENSMUSG00000040855	168.494	0.870549	0.252633	3.4459	0.000569166	0.0263864	Reps2
ENSMUSG00000025371	2197.68	-0.463002	0.134475	-3.44303	0.000575235	0.026537	Chmp6
ENSMUSG00000007039	11964.1	-0.403392	0.117177	-3.44259	0.000576168	0.026537	Ddah2
ENSMUSG00000028476	761.535	0.679993	0.197558	3.442	0.000577437	0.026537	Reck
ENSMUSG00000022831	181.023	0.79215	0.230236	3.4406	0.000580426	0.0265973	Hcls1
ENSMUSG00000024925	3114.74	-0.47835	0.139295	-3.43407	0.000594586	0.0271676	Rnaseh2c
ENSMUSG00000051397	78.6715	-4.83397	1.40821	-3.4327	0.000597603	0.027227	Tacstd2
ENSMUSG00000041598	7819.13	-0.349429	0.1019	-3.42915	0.000605475	0.0275066	Cdc42ep4
ENSMUSG00000003863	950.713	-0.558993	0.163131	-3.42665	0.000611073	0.0276816	Ppfia3
ENSMUSG00000028128	210.197	0.703234	0.205277	3.42579	0.000613024	0.0276909	F3
ENSMUSG00000033938	3319.85	-0.531364	0.155387	-3.41961	0.000627113	0.0282468	Ndufb7
ENSMUSG00000068270	859.998	0.533396	0.15603	3.41855	0.000629559	0.0282767	Shroom4
ENSMUSG00000079419	88.9324	1.36407	0.399197	3.41702	0.000633103	0.0283555	Ms4a6c
ENSMUSG00000096842	544.657	-0.569552	0.166789	-3.41482	0.000638253	0.0285056	Gm10736
ENSMUSG00000031848	4112.61	-0.455619	0.133528	-3.41217	0.000644482	0.028703	Lsm4
ENSMUSG00000002341	5835.5	-0.587285	0.172175	-3.41098	0.000647303	0.0287479	Ncan
ENSMUSG00000007721	5455.99	-0.501942	0.147193	-3.41008	0.000649428	0.0287617	Ccdc124
ENSMUSG00000097079	68.378	-1.18049	0.346321	-3.40866	0.00065283	0.0287865	Gm26604
ENSMUSG00000036315	1385.07	-0.539939	0.158454	-3.40754	0.000655512	0.0287865	Znrd1
ENSMUSG00000036905	457.911	1.17136	0.343802	3.40708	0.000656616	0.0287865	C1qb
ENSMUSG00000053580	1180.7	0.59103	0.173485	3.40682	0.000657252	0.0287865	Tanc2
ENSMUSG00000070858	1319.23	-0.542191	0.159277	-3.40407	0.000663908	0.028998	Gm1673
ENSMUSG00000031103	270.436	0.826438	0.242961	3.40153	0.000670101	0.0291687	Elf4
ENSMUSG00000024856	815.897	-0.435356	0.12801	-3.40096	0.000671497	0.0291687	Cdk2ap2
ENSMUSG00000020660	137.84	-0.768793	0.226155	-3.39941	0.00067531	0.0292542	Pomc
ENSMUSG00000032652	145.6	0.747524	0.2201	3.3963	0.000683034	0.0295082	Crebl2
ENSMUSG00000022890	7097.63	-0.366623	0.108179	-3.38903	0.000701416	0.03022	Atp5j
ENSMUSG00000073702	31537	-0.527877	0.155936	-3.3852	0.000711255	0.0305609	Rpl31
ENSMUSG00000038274	15086.3	-0.468003	0.138349	-3.38276	0.000717601	0.0307278	Fau
ENSMUSG00000064264	2650.53	-0.4867	0.143899	-3.38222	0.000719016	0.0307278	Zfp428
ENSMUSG00000036751	5677.75	-0.470438	0.139176	-3.38016	0.000724429	0.0307579	Cox6b1
ENSMUSG00000047067	373.398	-0.61185	0.181054	-3.37937	0.000726521	0.0307579	Dusp28
ENSMUSG00000022452	2876.35	-0.399969	0.118356	-3.37937	0.000726531	0.0307579	Smdt1
ENSMUSG00000003623	1633.15	0.45912	0.135921	3.37784	0.000730576	0.0307579	Crot
ENSMUSG00000001948	331.692	-0.65718	0.194568	-3.37763	0.000731123	0.0307579	Spa17
ENSMUSG00000021905	2044.41	-0.372717	0.110351	-3.37754	0.000731361	0.0307579	Dph3
ENSMUSG00000000708	605.452	0.485423	0.143776	3.37625	0.000734798	0.0307899	Kat2b
ENSMUSG00000024737	110.479	1.46378	0.433827	3.37411	0.000740536	0.0307899	Slc15a3
ENSMUSG00000038872	3436.08	0.816789	0.242079	3.37406	0.000740673	0.0307899	Zfhx3
ENSMUSG00000040824	7945.52	-0.454487	0.134715	-3.3737	0.000741658	0.0307899	Snrpd2
ENSMUSG00000031683	4107.46	-0.336677	0.0997966	-3.37363	0.000741832	0.0307899	Lsm6
ENSMUSG00000019874	10579.3	-0.75854	0.22495	-3.37203	0.000746154	0.0308884	Fabp7
ENSMUSG00000060639	759.58	-0.491366	0.145797	-3.37021	0.000751099	0.0310117	H4c9
ENSMUSG00000060143	921.916	-0.588234	0.174576	-3.3695	0.000753044	0.0310117	Gm10076
ENSMUSG00000001039	755.414	-0.455159	0.135232	-3.36577	0.000763308	0.031061	B9d1
ENSMUSG00000029446	781.233	-0.511503	0.151985	-3.36549	0.000764073	0.031061	Psph
ENSMUSG00000039457	85.1756	-3.92198	1.1654	-3.36536	0.00076443	0.031061	Ppl
ENSMUSG00000024300	125.418	1.24682	0.370576	3.36455	0.000766695	0.031061	Myo1f
ENSMUSG00000059058	691.112	-0.599089	0.1781	-3.36379	0.000768808	0.031061	Tma7-ps
ENSMUSG00000042293	260.218	-0.654635	0.194665	-3.36287	0.000771354	0.031061	Gm5617
ENSMUSG00000020593	367.107	0.62641	0.186293	3.36249	0.000772417	0.031061	Lpin1
ENSMUSG00000041126	9881.44	-0.343879	0.102273	-3.36237	0.000772752	0.031061	H2az2
ENSMUSG00000021848	2857.72	0.776403	0.230927	3.36211	0.000773495	0.031061	Otx2
ENSMUSG00000066440	1488.33	0.42077	0.125155	3.36199	0.000773831	0.031061	Zfyve26
ENSMUSG00000025939	1361.57	0.50485	0.150252	3.36003	0.000779351	0.0311851	Ube2w
ENSMUSG00000007944	364.906	-0.776257	0.231064	-3.35949	0.000780857	0.0311851	Ttc9b
ENSMUSG00000033964	2122.62	0.361221	0.107563	3.35823	0.000784419	0.0312002	Zbtb41
ENSMUSG00000030428	8086.97	-0.680393	0.20262	-3.35797	0.000785171	0.0312002	Ttyh1
ENSMUSG00000042046	1438.81	0.4485	0.133672	3.35523	0.000793	0.0314325	Dstyk
ENSMUSG00000068706	876.382	-0.467202	0.139395	-3.35163	0.000803369	0.0317641	Gm10250
ENSMUSG00000079466	352.763	-0.816385	0.24368	-3.35023	0.000807442	0.0318326	Prdm12
ENSMUSG00000028407	209.67	-0.669535	0.199882	-3.34966	0.000809115	0.0318326	Smim27
ENSMUSG00000010376	6296.56	-0.449126	0.134241	-3.34566	0.000820861	0.0322147	Nedd8
ENSMUSG00000028398	1168.03	-0.433175	0.129539	-3.34398	0.00082586	0.0323309	Dmac1
ENSMUSG00000054426	223.14	-0.624728	0.187074	-3.33948	0.000839355	0.0327783	A930005H10Rik
ENSMUSG00000022066	85.5436	-1.11655	0.334841	-3.33456	0.000854355	0.0332334	Entpd4b
ENSMUSG00000027678	1945.32	0.463368	0.138998	3.33362	0.000857242	0.0332334	Ncoa3
ENSMUSG00000006941	5024.25	-0.417187	0.125146	-3.3336	0.000857299	0.0332334	Eif1b
ENSMUSG00000041309	46.9647	2.40248	0.721254	3.33098	0.000865417	0.0334663	Nkx6-2
ENSMUSG00000049036	829.922	-0.447947	0.134513	-3.33014	0.000868026	0.0334855	Tmem121
ENSMUSG00000015533	253.658	0.771677	0.231904	3.32757	0.000876077	0.0336785	Itga2
ENSMUSG00000013822	2859.32	-0.4452	0.133807	-3.32719	0.000877277	0.0336785	Elof1
ENSMUSG00000033777	27.5729	1.97222	0.593097	3.32528	0.000883298	0.0338278	Tlr13
ENSMUSG00000024621	484.904	0.974968	0.293516	3.32169	0.000894737	0.0341238	Csf1r
ENSMUSG00000060519	345.52	0.698322	0.210305	3.32052	0.000898498	0.0341238	Tor3a
ENSMUSG00000087259	490.821	-0.539322	0.162436	-3.32021	0.000899505	0.0341238	2610035D17Rik
ENSMUSG00000049625	65.2776	1.29625	0.390416	3.32017	0.000899637	0.0341238	Tifab
ENSMUSG00000049932	11504.4	-0.337326	0.101634	-3.31902	0.00090333	0.0341821	H2ax
ENSMUSG00000005503	48.958	5.33604	1.60841	3.31759	0.000907983	0.0342764	Evx1
ENSMUSG00000043252	1015.31	0.436504	0.131631	3.31613	0.000912733	0.0343738	Tmem64
ENSMUSG00000019577	46.5943	1.28842	0.388649	3.31512	0.000916022	0.0344159	Pdk4
ENSMUSG00000040875	251.945	0.620935	0.187551	3.31075	0.000930477	0.0348764	Osbpl10
ENSMUSG00000093674	45338.1	-0.617155	0.186521	-3.30877	0.00093706	0.0350403	Rpl41
ENSMUSG00000040711	5164.57	0.441566	0.133564	3.30604	0.000946263	0.0353012	Sh3pxd2b
ENSMUSG00000090733	19811.6	-0.445152	0.134701	-3.30474	0.000950647	0.0353815	Rps27
ENSMUSG00000067870	860.3	-0.521709	0.15792	-3.30363	0.000954427	0.035439	Rpl31-ps8
ENSMUSG00000036896	355.704	1.19277	0.361967	3.29525	0.000983325	0.0364267	C1qc
ENSMUSG00000039016	2630.01	-0.497721	0.151218	-3.29142	0.000996816	0.0368404	Timm8b
ENSMUSG00000039977	72.5679	1.17276	0.356522	3.28945	0.00100383	0.0369717	Deup1
ENSMUSG00000040351	2086.63	0.380585	0.11571	3.28911	0.00100503	0.0369717	Ankib1
ENSMUSG00000098332	376.179	-0.547556	0.166518	-3.28827	0.00100805	0.0369967	2310009A05Rik
ENSMUSG00000025135	3520.26	-0.418335	0.127314	-3.28585	0.00101674	0.0372296	Anapc11
ENSMUSG00000003531	1832.37	-0.427998	0.130342	-3.28364	0.00102475	0.0373362	Dgcr6
ENSMUSG00000015947	64.6085	1.24737	0.380004	3.28253	0.00102881	0.0373362	Fcgr1
ENSMUSG00000050856	3476.5	-0.553593	0.168652	-3.28246	0.00102905	0.0373362	Atp5k
ENSMUSG00000106037	4481.72	-0.449662	0.13699	-3.28246	0.00102907	0.0373362	Gm4332
ENSMUSG00000040006	924.658	0.497331	0.15158	3.28098	0.00103447	0.0373946	Ginm1
ENSMUSG00000031367	1032.01	0.551343	0.168055	3.28073	0.0010354	0.0373946	Ap1s2
ENSMUSG00000015289	1722.02	-0.436639	0.133171	-3.2788	0.00104251	0.0375659	Lage3
ENSMUSG00000018750	453.901	0.804289	0.245613	3.27461	0.00105807	0.037919	Zbtb4
ENSMUSG00000090115	1664.1	0.461143	0.140826	3.27457	0.00105823	0.037919	Usp49
ENSMUSG00000026771	878.901	0.460552	0.140659	3.27424	0.00105948	0.037919	Spopl
ENSMUSG00000036087	2675.76	0.348256	0.106405	3.27291	0.00106445	0.0379997	Slain2
ENSMUSG00000024677	76.9132	1.50391	0.45958	3.27236	0.00106653	0.0379997	Ms4a6b
ENSMUSG00000001802	3246.67	-0.394642	0.120781	-3.2674	0.00108538	0.0385847	Lrp3
ENSMUSG00000019889	2176.02	0.403447	0.123516	3.26634	0.00108946	0.0386429	Ptprk
ENSMUSG00000032042	3268.44	0.372597	0.114125	3.26481	0.00109536	0.0387654	Srpr
ENSMUSG00000080921	4980.6	-0.49211	0.150784	-3.26368	0.00109976	0.0387797	Rpl38-ps2
ENSMUSG00000026385	3624.29	-0.430971	0.13206	-3.26345	0.00110065	0.0387797	Dbi
ENSMUSG00000073684	1558.26	-0.377705	0.115767	-3.26263	0.00110383	0.0387846	Faap20
ENSMUSG00000068154	2635.04	-0.547758	0.167913	-3.26216	0.00110569	0.0387846	Insm1
ENSMUSG00000068101	1147.34	-0.387908	0.118963	-3.26075	0.0011112	0.0388919	Cenpm
ENSMUSG00000020700	1739.73	0.496226	0.152276	3.25873	0.00111914	0.0390835	Map3k3
ENSMUSG00000053317	3319.6	-0.488019	0.149806	-3.25767	0.0011233	0.0391426	Sec61b
ENSMUSG00000063457	39698.8	-0.503181	0.154635	-3.25399	0.00113794	0.039523	Rps15
ENSMUSG00000002985	3548.36	0.815789	0.250728	3.25368	0.0011392	0.039523	Apoe
ENSMUSG00000022619	3848.96	-0.413277	0.127049	-3.25291	0.0011423	0.039544	Mapk8ip2
ENSMUSG00000022012	939.373	-0.512307	0.157559	-3.25153	0.00114785	0.0396496	Enox1
ENSMUSG00000021624	52.7395	1.41656	0.43582	3.25033	0.00115272	0.0397312	Cd180
ENSMUSG00000027763	1867.58	0.598546	0.184462	3.24481	0.00117527	0.0404208	Mbnl1
ENSMUSG00000038642	185.548	1.18298	0.364762	3.24317	0.00118208	0.0404515	Ctss
ENSMUSG00000034220	17004.6	-0.46791	0.144295	-3.24273	0.00118389	0.0404515	Gpc1
ENSMUSG00000032254	4891.71	0.40089	0.123643	3.24231	0.00118567	0.0404515	Kif23
ENSMUSG00000038400	903.911	0.632243	0.195008	3.24214	0.00118637	0.0404515	Pmepa1
ENSMUSG00000026032	2229.48	-0.416096	0.128434	-3.23976	0.00119632	0.0406228	Ndufb3
ENSMUSG00000028763	5997.34	0.481606	0.148657	3.23971	0.00119652	0.0406228	Hspg2
ENSMUSG00000054146	34.0636	-4.88138	1.50745	-3.23817	0.00120298	0.0407549	Krt15
ENSMUSG00000000275	349.252	0.595701	0.184032	3.23695	0.00120815	0.0408427	Trim25
ENSMUSG00000028772	2029.91	-0.354848	0.109674	-3.23549	0.00121433	0.0409642	Zcchc17
ENSMUSG00000025314	696.196	0.57236	0.176971	3.2342	0.00121985	0.0410633	Ptprj
ENSMUSG00000006369	5906.71	0.36378	0.112528	3.23281	0.00122579	0.0411756	Fbln1
ENSMUSG00000051515	1990.46	-0.444092	0.137484	-3.23014	0.0012373	0.0414002	Fam181b
ENSMUSG00000027663	4157.58	0.49487	0.153215	3.2299	0.00123832	0.0414002	Zmat3
ENSMUSG00000067071	4583.99	-0.413003	0.12789	-3.22936	0.00124066	0.0414002	Hes6
ENSMUSG00000030649	2175.39	-0.35431	0.109733	-3.22884	0.00124292	0.0414002	Anapc15
ENSMUSG00000044224	1550.99	0.431744	0.133805	3.22666	0.00125245	0.0415902	Dnajc21
ENSMUSG00000021466	1811.15	0.857976	0.265929	3.22633	0.00125387	0.0415902	Ptch1
ENSMUSG00000076437	6065.33	-0.577901	0.179201	-3.22487	0.0012603	0.0417163	Selenoh
ENSMUSG00000025504	70.7173	-1.47839	0.458599	-3.22371	0.00126543	0.0417309	Eps8l2
ENSMUSG00000036860	991.619	-0.47496	0.14734	-3.22358	0.00126601	0.0417309	Mrpl55
ENSMUSG00000021959	696.097	0.563435	0.174819	3.22296	0.00126872	0.0417334	Lats2
ENSMUSG00000019997	574.067	0.758962	0.235548	3.22211	0.00127249	0.0417707	Ccn2
ENSMUSG00000106847	3390.11	-0.392261	0.121807	-3.22035	0.00128036	0.0417971	Peg13
ENSMUSG00000019852	368.602	0.700683	0.21761	3.2199	0.00128235	0.0417971	Arfgef3
ENSMUSG00000025931	1146.69	-0.616029	0.191331	-3.2197	0.00128326	0.0417971	Paqr8
ENSMUSG00000052387	126.575	1.43955	0.447124	3.21957	0.00128383	0.0417971	Trpm3
ENSMUSG00000046532	24.4194	1.82895	0.568213	3.21878	0.00128739	0.041827	Ar
ENSMUSG00000022864	1026.86	0.437934	0.136276	3.21357	0.00131096	0.0425056	D16Ertd472e
ENSMUSG00000031409	151.518	-0.94042	0.292831	-3.21147	0.00132056	0.0427296	Tceal6
ENSMUSG00000050700	290.587	0.703719	0.219268	3.2094	0.00133012	0.0429511	Emilin3
ENSMUSG00000035215	2306.85	-0.514803	0.160478	-3.20793	0.00133694	0.0430837	Lsm7
ENSMUSG00000101225	356.491	-0.542983	0.169308	-3.20706	0.00134098	0.0431246	1700008J07Rik
ENSMUSG00000067242	35.8323	1.85863	0.579648	3.20649	0.00134365	0.0431246	Lgi1
ENSMUSG00000015882	1642.28	0.362306	0.113097	3.20351	0.00135765	0.0434858	Lcorl
ENSMUSG00000018363	3638.95	0.319865	0.0998744	3.20267	0.00136159	0.0435244	Smurf2
ENSMUSG00000002580	929.424	-0.424457	0.132566	-3.20186	0.00136542	0.0435588	Mien1
ENSMUSG00000051344	464.124	0.488689	0.152731	3.19968	0.0013758	0.0438019	Plekhm3
ENSMUSG00000027331	5179.4	-0.350884	0.109712	-3.19822	0.00138279	0.0439361	Knstrn
ENSMUSG00000022197	269.6	1.02064	0.319303	3.19646	0.00139123	0.0440905	Pdzd2
ENSMUSG00000031732	1797.59	0.461375	0.144358	3.19605	0.00139321	0.0440905	Phlpp2
ENSMUSG00000099094	195.384	-0.673335	0.210771	-3.19463	0.00140009	0.0442201	Gm19569
ENSMUSG00000071369	119.827	0.971044	0.304179	3.19235	0.00141123	0.0444831	Map3k5
ENSMUSG00000025757	3092.58	0.474512	0.148752	3.18995	0.00142295	0.0447602	Hspa4l
ENSMUSG00000071528	3065.63	-0.458568	0.143779	-3.1894	0.00142567	0.0447602	Atp5md
ENSMUSG00000035279	299.894	0.671	0.210499	3.18766	0.00143429	0.044942	Ssc5d
ENSMUSG00000011096	3432.94	-0.354589	0.111409	-3.18278	0.00145868	0.0454401	Akt1s1
ENSMUSG00000049511	28.121	1.8303	0.575129	3.18242	0.00146052	0.0454401	Htr1b
ENSMUSG00000055435	1076.8	0.661446	0.207857	3.18222	0.00146151	0.0454401	Maf
ENSMUSG00000030077	195.083	1.22588	0.38523	3.18219	0.00146165	0.0454401	Chl1
ENSMUSG00000059534	3052.85	-0.502316	0.157945	-3.18032	0.00147114	0.0455161	Uqcr10
ENSMUSG00000040268	1520.23	0.501261	0.157619	3.18022	0.00147166	0.0455161	Plekha1
ENSMUSG00000038587	5118.13	0.471039	0.148133	3.17984	0.00147357	0.0455161	Akap12
ENSMUSG00000103995	29.0329	2.57562	0.810203	3.17899	0.0014779	0.0455161	5730488B01Rik
ENSMUSG00000039166	414.645	0.510968	0.160738	3.17888	0.00147845	0.0455161	Akap7
ENSMUSG00000042541	6420.84	-0.437744	0.137761	-3.17757	0.00148517	0.0455552	Sem1
ENSMUSG00000030432	20087.3	-0.354354	0.11152	-3.17751	0.00148546	0.0455552	Rpl28
ENSMUSG00000040274	1829.38	0.749487	0.236025	3.17545	0.00149602	0.0457904	Cdk6
ENSMUSG00000052192	795.131	-0.563195	0.177862	-3.16648	0.00154298	0.0471367	Gm5963
ENSMUSG00000068615	302.43	-0.888458	0.280643	-3.1658	0.00154659	0.0471563	Gjd2
ENSMUSG00000030104	2106.13	0.358834	0.113388	3.16466	0.00155264	0.0472498	Edem1
ENSMUSG00000041390	903.841	0.56385	0.178228	3.16364	0.0015581	0.0472598	Mdfic
ENSMUSG00000040363	3190.33	0.321576	0.101653	3.16348	0.00155893	0.0472598	Bcor
ENSMUSG00000109925	171.869	1.09881	0.347416	3.16281	0.00156257	0.0472796	Gm45315
ENSMUSG00000022790	670.638	-0.756051	0.239092	-3.16218	0.00156595	0.0472916	Igsf11
ENSMUSG00000038014	8262.83	0.369977	0.117172	3.15756	0.00159096	0.0479534	Fam120a
ENSMUSG00000084786	3759.3	-0.403127	0.127704	-3.15673	0.00159552	0.0479534	Ubl5
ENSMUSG00000054863	1291.25	-0.404114	0.128031	-3.15636	0.00159749	0.0479534	Tafa5
ENSMUSG00000001123	125.172	1.15632	0.366397	3.15591	0.00159996	0.0479534	Lgals9
ENSMUSG00000027472	1487.85	-0.345614	0.109563	-3.15449	0.00160781	0.0480979	Pdrg1
ENSMUSG00000025558	675.828	0.459833	0.145899	3.15173	0.00162309	0.0484633	Dock9
ENSMUSG00000031158	2357.93	-0.3811	0.120952	-3.15082	0.0016281	0.0485217	Timm17b
ENSMUSG00000005983	119.55	-0.759246	0.24126	-3.147	0.00164952	0.049031	1700037C18Rik
ENSMUSG00000022124	1609.87	0.355628	0.113021	3.14657	0.00165199	0.049031	Fbxl3
ENSMUSG00000034522	1903.39	0.402593	0.127973	3.14592	0.00165564	0.049031	Zfp395
ENSMUSG00000033316	61.2866	1.75993	0.559586	3.14506	0.00166052	0.049031	Galnt9
ENSMUSG00000028998	3384.19	-0.482196	0.15332	-3.14504	0.00166065	0.049031	Tomm7
ENSMUSG00000001496	686.264	3.96716	1.26283	3.14149	0.0016809	0.0495365	Nkx2-1
ENSMUSG00000097343	121.573	-0.738561	0.235231	-3.13973	0.00169106	0.0497434	9030407P20Rik
ENSMUSG00000101389	38.8992	1.45394	0.463211	3.13882	0.00169627	0.0497721	Ms4a4a
ENSMUSG00000022180	107.31	0.94574	0.301338	3.13847	0.00169831	0.0497721	Slc7a8
ENSMUSG00000041020	1079.36	0.466007	0.14856	3.13682	0.00170789	0.0499606	Map7d2
ENSMUSG00000035517	430.498	0.573358	0.183038	3.13245	0.00173353	0.0506171	Tdrd7
ENSMUSG00000022178	4435.88	0.371104	0.118494	3.13184	0.00173717	0.0506301	Ajuba
ENSMUSG00000023039	180.255	-3.6964	1.18091	-3.13014	0.00174724	0.0508303	Krt7
ENSMUSG00000064326	2916.79	-0.416233	0.133013	-3.12926	0.00175244	0.0508883	Siva1
ENSMUSG00000042228	376.528	0.526747	0.168496	3.12617	0.00177096	0.051332	Lyn
ENSMUSG00000039137	796.428	0.572505	0.183239	3.12437	0.00178188	0.0515542	Whrn
ENSMUSG00000039697	690.642	0.419809	0.134575	3.11953	0.00181143	0.0523136	Ncoa7
ENSMUSG00000048015	260.325	-1.07101	0.343386	-3.11896	0.00181489	0.0523183	Neurod4
ENSMUSG00000029595	1489.28	0.840251	0.269545	3.1173	0.00182518	0.0525041	Lhx5
ENSMUSG00000056612	8676.82	-0.402887	0.129261	-3.11685	0.00182796	0.0525041	Ppp1r14b
ENSMUSG00000021127	11943.7	0.431547	0.138481	3.11629	0.00183141	0.0525081	Zfp36l1
ENSMUSG00000026514	148.812	-0.877696	0.281737	-3.1153	0.00183759	0.052536	Cnih3
ENSMUSG00000032330	3909.25	-0.491194	0.157683	-3.11507	0.00183901	0.052536	Cox7a2
ENSMUSG00000074516	1932.03	-0.606118	0.194658	-3.11376	0.00184717	0.0526315	Gm10709
ENSMUSG00000022969	121.928	0.877136	0.281723	3.11347	0.00184899	0.0526315	Il10rb
ENSMUSG00000032449	2505.54	0.401496	0.129002	3.11231	0.00185628	0.0527442	Slc25a36
ENSMUSG00000037709	179.96	0.73589	0.236845	3.10705	0.00188965	0.0535965	Fam13a
ENSMUSG00000028599	184.045	0.656573	0.211421	3.10552	0.00189942	0.0537774	Tnfrsf1b
ENSMUSG00000000787	40237	0.429169	0.138463	3.09953	0.0019383	0.0547803	Ddx3x
ENSMUSG00000004945	2862.95	-0.351133	0.113418	-3.09591	0.00196212	0.0552655	Tmem242
ENSMUSG00000092341	25711.1	0.56797	0.183461	3.09586	0.00196244	0.0552655	Malat1
ENSMUSG00000008822	427.219	-0.45535	0.14711	-3.0953	0.00196614	0.0552715	Acyp1
ENSMUSG00000014905	743.261	0.551896	0.178434	3.093	0.00198147	0.055604	Dnajb9
ENSMUSG00000057841	28830.5	-0.406453	0.131562	-3.08944	0.00200535	0.0560317	Rpl32
ENSMUSG00000055430	215.071	0.650697	0.210631	3.08928	0.00200644	0.0560317	Nap1l5
ENSMUSG00000033446	1162.38	0.518164	0.167737	3.08915	0.00200732	0.0560317	Lpar6
ENSMUSG00000026895	2090.37	-0.371461	0.120296	-3.08788	0.00201589	0.0561721	Ndufa8
ENSMUSG00000032374	2447.74	0.469791	0.15223	3.08605	0.00202833	0.0564195	Plod2
ENSMUSG00000036639	1044.28	-0.424738	0.13785	-3.08115	0.00206201	0.057256	Nudt1
ENSMUSG00000008036	3534.1	-0.398178	0.129296	-3.07959	0.00207283	0.0574558	Ap2s1
ENSMUSG00000031838	500.574	0.562086	0.182569	3.07876	0.00207862	0.0575158	Ifi30
ENSMUSG00000041841	16962.2	-0.51492	0.167292	-3.07797	0.00208416	0.0575686	Rpl37
ENSMUSG00000049881	4348.5	-0.311736	0.101303	-3.07726	0.00208913	0.0576056	2810025M15Rik
ENSMUSG00000102657	38.2973	1.64449	0.53481	3.0749	0.00210575	0.0578797	Gm37899
ENSMUSG00000050505	39.1129	1.47417	0.479434	3.07481	0.00210638	0.0578797	Pcdh20
ENSMUSG00000027952	1308.4	-0.457514	0.148875	-3.07315	0.00211815	0.0581025	Pmvk
ENSMUSG00000002274	9844.36	-0.468618	0.152564	-3.07162	0.002129	0.0582645	Metrn
ENSMUSG00000027947	52.2673	1.10964	0.361327	3.071	0.00213341	0.0582645	Il6ra
ENSMUSG00000038126	1534.64	0.381508	0.124239	3.07077	0.00213508	0.0582645	Mphosph9
ENSMUSG00000037151	1114.38	-0.355501	0.115798	-3.07002	0.00214044	0.0583104	Lrrc20
ENSMUSG00000030557	1519.24	0.393739	0.128323	3.06834	0.00215252	0.0585391	Mef2a
ENSMUSG00000031818	11955.4	-0.398511	0.129926	-3.06722	0.00216061	0.0586583	Cox4i1
ENSMUSG00000028234	22274.2	-0.37265	0.121588	-3.06487	0.00217765	0.0590199	Rps20
ENSMUSG00000069895	3053.9	0.388167	0.126806	3.06112	0.00220513	0.0596627	Atxn1l
ENSMUSG00000062329	61.0186	1.87542	0.613096	3.05893	0.0022213	0.0599977	Cytl1
ENSMUSG00000029003	975.954	-0.360694	0.117982	-3.0572	0.00223416	0.0602426	Mad2l2
ENSMUSG00000027680	7489.34	0.375173	0.122742	3.0566	0.00223861	0.0602601	Fxr1
ENSMUSG00000020827	2689.96	0.435826	0.142655	3.05509	0.00224991	0.0604615	Mink1
ENSMUSG00000070283	613.73	-0.441565	0.14461	-3.05349	0.00226198	0.060683	Ndufaf3
ENSMUSG00000035929	600.026	0.528609	0.173188	3.05222	0.00227153	0.0608362	H2-Q4
ENSMUSG00000028195	956.225	0.760521	0.249316	3.05043	0.00228515	0.0610114	Ccn1
ENSMUSG00000024900	1327.62	0.555874	0.182284	3.0495	0.00229219	0.0610114	Cpt1a
ENSMUSG00000044550	763.306	-0.526411	0.172624	-3.04947	0.00229248	0.0610114	Tceal3
ENSMUSG00000038677	3068.75	0.474018	0.15545	3.04933	0.00229351	0.0610114	Scube3
ENSMUSG00000001473	1484.32	0.33583	0.11015	3.04883	0.00229731	0.0610114	Tubb6
ENSMUSG00000071654	629.218	-0.466696	0.153143	-3.04745	0.00230791	0.0611906	Uqcc3
ENSMUSG00000021763	509.589	0.473705	0.155516	3.04603	0.00231885	0.0613136	BC067074
ENSMUSG00000055320	5085.56	0.323479	0.106203	3.04584	0.00232029	0.0613136	Tead1
ENSMUSG00000038489	1760.64	-0.436753	0.143475	-3.04411	0.00233369	0.0615095	Polr2l
ENSMUSG00000038127	6319.43	0.295086	0.096944	3.04388	0.00233546	0.0615095	Ccdc50
ENSMUSG00000010066	1425.42	-0.398287	0.130947	-3.04159	0.00235329	0.0618549	Cacna2d2
ENSMUSG00000026955	1963.5	-0.408906	0.134455	-3.0412	0.00235638	0.0618549	Sapcd2
ENSMUSG00000066553	76.6353	-0.98842	0.325152	-3.03987	0.00236682	0.0620264	Gm6969
ENSMUSG00000032517	34.0219	2.32215	0.764504	3.03746	0.00238582	0.0622879	Mobp
ENSMUSG00000063882	5704.01	-0.477419	0.157199	-3.03704	0.00238914	0.0622879	Uqcrh
ENSMUSG00000029177	6644.93	-0.387243	0.127511	-3.03695	0.00238989	0.0622879	Cenpa
ENSMUSG00000045438	1710.1	-0.358573	0.118083	-3.03661	0.00239252	0.0622879	Cox19
ENSMUSG00000064115	183.676	-0.759975	0.250579	-3.03288	0.00242235	0.0629261	Cadm2
ENSMUSG00000022099	1515.47	0.6891	0.227245	3.03241	0.0024261	0.0629261	Dmtn
ENSMUSG00000060636	10843.1	-0.353575	0.116612	-3.03206	0.00242894	0.0629261	Rpl35a
ENSMUSG00000038722	3250.99	-0.316001	0.104332	-3.0288	0.0024553	0.0635054	Bud31
ENSMUSG00000016427	1552.47	-0.515527	0.170342	-3.02642	0.00247471	0.0639032	Ndufa1
ENSMUSG00000025809	11821.5	0.360511	0.119174	3.02508	0.00248565	0.0640749	Itgb1
ENSMUSG00000103715	151.09	-0.667841	0.220845	-3.02403	0.00249433	0.0640749	4933431K14Rik
ENSMUSG00000025035	3435.84	-0.330974	0.109452	-3.02391	0.00249528	0.0640749	Arl3
ENSMUSG00000029553	25.5015	1.68013	0.555666	3.02364	0.00249753	0.0640749	Tfec
ENSMUSG00000034310	62.8372	1.59487	0.527929	3.02099	0.00251948	0.0645338	Tmem132d
ENSMUSG00000005447	4205.78	-0.415456	0.137815	-3.0146	0.00257319	0.0658032	Pafah1b3
ENSMUSG00000050390	880.942	0.479493	0.159149	3.01286	0.00258802	0.0660759	C77080
ENSMUSG00000018474	17628.2	0.386756	0.128401	3.01211	0.00259442	0.0661328	Chd3
ENSMUSG00000025410	7099.23	-0.310898	0.103294	-3.00982	0.00261401	0.0665251	Dctn2
ENSMUSG00000048377	22.7025	-3.26091	1.08451	-3.0068	0.00264013	0.0670822	Foxi2
ENSMUSG00000026848	2148.02	0.383563	0.127597	3.00606	0.00264661	0.0671391	Tor1b
ENSMUSG00000068264	370.788	-0.462295	0.15401	-3.00172	0.00268455	0.0679928	Ap5s1
ENSMUSG00000015536	1786.67	-0.329431	0.109778	-3.00088	0.00269198	0.0680379	Mocs2
ENSMUSG00000028955	4181.98	0.339014	0.112984	3.00055	0.00269491	0.0680379	Vamp3
ENSMUSG00000025877	50.7267	1.3271	0.442794	2.9971	0.00272565	0.0687002	Hk3
ENSMUSG00000021606	2981.11	-0.389169	0.129869	-2.99663	0.00272981	0.0687002	Ndufs6
ENSMUSG00000026737	990.722	0.391233	0.130719	2.99293	0.00276313	0.0694286	Pip4k2a
ENSMUSG00000040747	73.632	1.32971	0.444424	2.99198	0.00277178	0.0695357	Cd53
ENSMUSG00000044502	4584.11	-0.321086	0.107339	-2.99133	0.00277762	0.0695722	Bod1
ENSMUSG00000031357	1089.11	0.471278	0.15776	2.98732	0.00281439	0.0703793	Syap1
ENSMUSG00000018770	10800.8	-0.320037	0.107149	-2.98685	0.00281872	0.0703793	Atp5g3
ENSMUSG00000073700	696.206	0.612069	0.205003	2.98566	0.00282965	0.070541	Klhl21
ENSMUSG00000006920	501.902	0.473743	0.158705	2.98505	0.00283534	0.0705718	Ezh1
ENSMUSG00000033220	156.564	0.874578	0.293092	2.98397	0.00284531	0.0707092	Rac2
ENSMUSG00000085438	7966.4	0.330559	0.110834	2.98248	0.00285925	0.0709444	Oip5os1
ENSMUSG00000029304	52.1373	1.86862	0.627338	2.97865	0.00289517	0.0717233	Spp1
ENSMUSG00000020159	190.187	-5.56242	1.8678	-2.97806	0.00290075	0.0717495	Gabrp
ENSMUSG00000050199	1446.27	0.754877	0.25353	2.97746	0.00290646	0.0717787	Lgr4
ENSMUSG00000026600	1810.95	0.445691	0.149878	2.97368	0.00294248	0.0724178	Soat1
ENSMUSG00000041439	233.595	0.740394	0.249019	2.97324	0.00294672	0.0724178	Mfsd6
ENSMUSG00000024258	2936.43	-0.334321	0.112447	-2.97315	0.00294761	0.0724178	Polr2d
ENSMUSG00000051736	125.427	-0.690401	0.232236	-2.97284	0.00295061	0.0724178	Fam229b
ENSMUSG00000019689	774.688	-0.472987	0.159186	-2.97128	0.00296564	0.0726337	Fmc1
ENSMUSG00000064373	1525.94	0.608032	0.204658	2.97097	0.00296857	0.0726337	Selenop
ENSMUSG00000007987	1514.45	-0.398335	0.134141	-2.96952	0.00298264	0.0728656	Ift22
ENSMUSG00000028931	946.427	-0.369174	0.124376	-2.96821	0.00299542	0.0730653	Kcnab2
ENSMUSG00000061461	825.959	-0.39226	0.132322	-2.96442	0.0030325	0.0738559	Smim20
ENSMUSG00000051113	193.163	-0.632976	0.213704	-2.96193	0.00305715	0.0742336	Fam71e1
ENSMUSG00000009075	145.784	0.98549	0.332721	2.96191	0.00305737	0.0742336	Cabp7
ENSMUSG00000041420	1525.94	-0.345403	0.116905	-2.95457	0.00313102	0.0759056	Meis3
ENSMUSG00000019779	183.454	0.847694	0.287054	2.95308	0.00314616	0.0759792	Frk
ENSMUSG00000032118	6719.51	-0.378822	0.128304	-2.95253	0.00315177	0.0759792	Fez1
ENSMUSG00000047261	3522.97	-0.441733	0.149612	-2.95253	0.00315186	0.0759792	Gap43
ENSMUSG00000049670	1680.47	-0.35714	0.120966	-2.95239	0.00315322	0.0759792	Morn4
ENSMUSG00000000782	771.52	0.568513	0.192662	2.95083	0.00316919	0.0762481	Tcf7
ENSMUSG00000022997	37.538	6.58182	2.23201	2.94883	0.00318979	0.0766274	Wnt1
ENSMUSG00000010607	550.767	-0.51625	0.175119	-2.94799	0.00319848	0.0767199	Pigyl
ENSMUSG00000057863	14150.1	-0.475813	0.161603	-2.94434	0.00323647	0.0775141	Rpl36
ENSMUSG00000010307	348.853	0.691719	0.23501	2.94335	0.00324676	0.0776431	Tmem86a
ENSMUSG00000049436	26.0458	-5.29931	1.80084	-2.94269	0.00325373	0.0776927	Upk1b
ENSMUSG00000037772	1231.47	-0.400164	0.136044	-2.94143	0.00326699	0.0778919	Mrpl23
ENSMUSG00000027630	3438.63	0.361615	0.12297	2.94067	0.00327505	0.0779669	Tbl1xr1
ENSMUSG00000040699	6073.41	-0.346031	0.117697	-2.94001	0.00328207	0.0780167	Limd2
ENSMUSG00000014444	1486.08	0.438327	0.149124	2.93935	0.00328903	0.0780652	Piezo1
ENSMUSG00000041794	25.1719	1.71757	0.58491	2.93646	0.00331979	0.0784957	Myrip
ENSMUSG00000080875	253.194	-0.537569	0.183076	-2.93632	0.00332132	0.0784957	Gm7332
ENSMUSG00000057322	8826.88	-0.445564	0.151746	-2.93625	0.00332202	0.0784957	Rpl38
ENSMUSG00000071550	50.4346	1.37817	0.46947	2.93559	0.00332914	0.0785133	Cfap44
ENSMUSG00000030035	3785.21	-0.323832	0.11033	-2.93512	0.00333422	0.0785133	Wbp1
ENSMUSG00000019917	1383.7	0.415443	0.141598	2.93395	0.00334677	0.0785133	Sept10
ENSMUSG00000056268	1045.3	0.474593	0.16176	2.93393	0.00334698	0.0785133	Dennd1b
ENSMUSG00000038637	651.995	-0.478005	0.16293	-2.9338	0.00334839	0.0785133	Lrrc56
ENSMUSG00000024679	64.7609	1.30811	0.446068	2.93253	0.00336209	0.0785133	Ms4a6d
ENSMUSG00000027004	867.904	0.620527	0.211633	2.93208	0.00336696	0.0785133	Frzb
ENSMUSG00000037843	62.2109	1.37202	0.467949	2.93198	0.00336806	0.0785133	Vstm2l
ENSMUSG00000014349	4628.74	0.354229	0.120822	2.93182	0.00336983	0.0785133	Ube2z
ENSMUSG00000035109	311.504	0.698526	0.238275	2.93159	0.00337228	0.0785133	Shc4
ENSMUSG00000021189	1233.8	0.406657	0.138747	2.93092	0.00337963	0.07856	Atxn3
ENSMUSG00000078853	81.5095	0.913532	0.311806	2.92981	0.00339172	0.07856	Igtp
ENSMUSG00000020806	247.848	0.605918	0.206835	2.92948	0.00339531	0.07856	Rhbdf2
ENSMUSG00000059159	304.304	-0.61324	0.209338	-2.92943	0.00339588	0.07856	Gm8129
ENSMUSG00000034345	3082.85	-0.3649	0.124591	-2.92878	0.00340294	0.07856	Gtf2h5
ENSMUSG00000049791	491.233	0.550353	0.187918	2.92868	0.00340402	0.07856	Fzd4
ENSMUSG00000094627	138.321	-0.646663	0.220985	-2.92627	0.00343053	0.0790195	Gm10182
ENSMUSG00000042670	1226.76	-0.411817	0.140746	-2.92596	0.0034339	0.0790195	Immp1l
ENSMUSG00000002996	2573.87	0.379284	0.129653	2.92538	0.00344036	0.0790535	Hbp1
ENSMUSG00000066456	2455.29	-0.388268	0.132763	-2.92452	0.00344993	0.0791588	Hmgn3
ENSMUSG00000097040	243.913	-0.546973	0.187113	-2.92323	0.00346422	0.0792593	2610316D01Rik
ENSMUSG00000026193	14650.4	0.343098	0.11737	2.92322	0.00346431	0.0792593	Fn1
ENSMUSG00000039824	324.827	-0.541248	0.185248	-2.92175	0.0034807	0.0795194	Myl6b
ENSMUSG00000032892	996.473	-0.482409	0.165208	-2.92	0.0035003	0.0798522	Rangrf
ENSMUSG00000100691	401.69	-0.527159	0.180773	-2.91614	0.00354386	0.0806364	2010320M18Rik
ENSMUSG00000023992	76.6035	1.57076	0.53866	2.91606	0.00354485	0.0806364	Trem2
ENSMUSG00000076617	87.7312	0.942775	0.323499	2.91431	0.0035648	0.0809176	Ighm
ENSMUSG00000026753	3381.78	0.349794	0.120036	2.91408	0.00356742	0.0809176	Ppp6c
ENSMUSG00000013076	5157.76	0.390343	0.134067	2.91155	0.0035964	0.0814585	Amotl1
ENSMUSG00000059291	29736	-0.40217	0.138186	-2.91037	0.00361007	0.0816276	Rpl11
ENSMUSG00000015745	4864.89	-0.366626	0.125988	-2.91001	0.00361416	0.0816276	Plekho1
ENSMUSG00000028610	185.39	0.772935	0.265692	2.90914	0.00362429	0.0817398	Dmrtb1
ENSMUSG00000032413	835.838	0.377749	0.1299	2.90801	0.0036374	0.081919	Rasa2
ENSMUSG00000016534	3693.16	0.350588	0.120598	2.90709	0.00364807	0.0820258	Lamp2
ENSMUSG00000075467	2483.96	-0.40266	0.138528	-2.90671	0.00365249	0.0820258	Dnlz
ENSMUSG00000112343	126.154	4.38948	1.51048	2.90601	0.00366073	0.0820946	Sfta3-ps
ENSMUSG00000034614	326.874	0.749376	0.257972	2.90487	0.00367406	0.0822772	Pik3ip1
ENSMUSG00000027220	533.838	1.59454	0.549269	2.90302	0.00369588	0.0824623	Syt13
ENSMUSG00000086657	46.843	-1.19264	0.41084	-2.90292	0.00369698	0.0824623	Stamos
ENSMUSG00000030539	1285.43	0.372135	0.128197	2.90284	0.00369793	0.0824623	Sema4b
ENSMUSG00000036698	10318.5	0.443873	0.153064	2.89991	0.00373268	0.0830194	Ago2
ENSMUSG00000058589	233.518	0.552654	0.190616	2.89931	0.00373983	0.0830194	Anks1b
ENSMUSG00000034652	70.7586	1.30429	0.449897	2.89908	0.00374255	0.0830194	Cd300a
ENSMUSG00000029798	99.9281	0.864518	0.298215	2.89897	0.00374386	0.0830194	Herc6
ENSMUSG00000033467	133.948	-0.677193	0.233731	-2.89732	0.00376366	0.0833419	Crlf2
ENSMUSG00000027459	2191.68	-0.400108	0.138123	-2.89676	0.00377039	0.0833744	Fam110a
ENSMUSG00000004591	5866.78	0.317833	0.109742	2.89618	0.00377734	0.0834046	Pkn2
ENSMUSG00000055053	1098.57	0.543284	0.187613	2.89577	0.00378227	0.0834046	Nfic
ENSMUSG00000032468	1970.05	0.375612	0.129766	2.89454	0.00379717	0.083515	Armc8
ENSMUSG00000033854	1350.51	-0.488637	0.168817	-2.89448	0.00379781	0.083515	Kcnk10
ENSMUSG00000055214	62.654	1.01827	0.352207	2.89111	0.00383882	0.084185	Pld5
ENSMUSG00000042632	929.082	0.348716	0.120617	2.89111	0.0038389	0.084185	Pla2g6
ENSMUSG00000028648	1575.08	-0.518899	0.179599	-2.8892	0.00386217	0.0843882	Ndufs5
ENSMUSG00000039830	831.623	0.839247	0.290479	2.88918	0.00386247	0.0843882	Olig2
ENSMUSG00000049001	825.107	-0.510063	0.176571	-2.88871	0.00386831	0.0843882	Ndnf
ENSMUSG00000010406	1600.77	-0.443746	0.153619	-2.88861	0.00386946	0.0843882	Mrpl52
ENSMUSG00000054920	2185.72	-0.380104	0.131671	-2.88677	0.00389222	0.0846714	Klhl5
ENSMUSG00000040771	1920.34	-0.360536	0.124896	-2.88669	0.00389312	0.0846714	Oard1
ENSMUSG00000032238	313.548	0.519838	0.180251	2.88398	0.00392688	0.0852885	Rora
ENSMUSG00000021294	5204.47	0.407539	0.141344	2.88332	0.00393508	0.0853497	Kif26a
ENSMUSG00000098202	56.9007	1.34348	0.466082	2.8825	0.00394534	0.0854554	B830012L14Rik
ENSMUSG00000039001	15228.7	-0.480511	0.166968	-2.87786	0.00400386	0.0866047	Rps21
ENSMUSG00000072692	1925.58	-0.476412	0.165579	-2.87725	0.00401153	0.0866523	Rpl37rt
ENSMUSG00000009293	2327.47	-0.360885	0.125495	-2.87569	0.00403139	0.0869201	Ube2g2
ENSMUSG00000041920	604.403	0.52992	0.184293	2.87542	0.00403489	0.0869201	Slc16a6
ENSMUSG00000043262	1186.87	0.37874	0.131865	2.87219	0.00407639	0.0876176	Uevld
ENSMUSG00000030590	366.683	-0.483091	0.168205	-2.87204	0.00407832	0.0876176	Fam98c
ENSMUSG00000030538	834.013	-0.425403	0.148262	-2.86926	0.00411439	0.0882728	Cib1
ENSMUSG00000035948	283.6	0.676611	0.2359	2.86821	0.00412798	0.0884447	Acss3
ENSMUSG00000050908	1039.55	-0.388322	0.135529	-2.86523	0.00416703	0.0890427	Tvp23a
ENSMUSG00000042514	33.223	2.13309	0.744475	2.86523	0.00416712	0.0890427	Klhl14
ENSMUSG00000020163	2820.15	-0.503812	0.175918	-2.8639	0.00418454	0.0892946	Uqcr11
ENSMUSG00000002111	126.687	0.938024	0.328334	2.85692	0.00427779	0.0910657	Spi1
ENSMUSG00000026313	1933.51	0.307146	0.107513	2.85682	0.00427902	0.0910657	Hdac4
ENSMUSG00000030850	1644.07	0.350052	0.12266	2.85384	0.00431943	0.0918023	Ate1
ENSMUSG00000044707	1525.7	0.389812	0.136647	2.8527	0.00433496	0.0920091	Ccnjl
ENSMUSG00000000325	9242.48	-0.305618	0.107211	-2.85063	0.00436333	0.0924873	Arvcf
ENSMUSG00000021665	768.238	0.582406	0.204354	2.84999	0.00437212	0.0925501	Hexb
ENSMUSG00000044026	531.461	0.511966	0.179691	2.84914	0.0043837	0.0926524	Slc35g1
ENSMUSG00000050240	2119.06	0.462306	0.162306	2.84836	0.00439452	0.0926524	Hic2
ENSMUSG00000031684	779.181	0.351324	0.12336	2.84796	0.00440007	0.0926524	Slc10a7
ENSMUSG00000059070	26981	-0.356943	0.125334	-2.84794	0.00440033	0.0926524	Rpl18
ENSMUSG00000038152	62.1792	-0.977339	0.34332	-2.84673	0.00441704	0.0928808	5033430I15Rik
ENSMUSG00000060419	2893.05	-0.350151	0.123104	-2.84435	0.00445019	0.0934539	Rps16-ps2
ENSMUSG00000036850	1479.73	-0.436002	0.153373	-2.84275	0.0044726	0.0938003	Mrpl41
ENSMUSG00000013367	2019.91	-0.342224	0.120463	-2.84091	0.00449848	0.0940132	Iglon5
ENSMUSG00000036398	2342.64	-0.401834	0.14145	-2.84081	0.00449984	0.0940132	Ppp1r11
ENSMUSG00000019359	138.673	1.32084	0.464958	2.84077	0.00450054	0.0940132	Gdpd2
ENSMUSG00000028630	3079.39	0.317337	0.111728	2.84028	0.00450745	0.0940336	Dyrk2
ENSMUSG00000020573	115.618	1.0226	0.360242	2.83865	0.00453048	0.0943899	Pik3cg
ENSMUSG00000039943	1060.19	0.378167	0.133241	2.83822	0.00453662	0.0943939	Plcb4
ENSMUSG00000063316	16291.5	-0.325758	0.114807	-2.83743	0.00454778	0.094502	Rpl27
ENSMUSG00000097971	16026.4	0.588891	0.207744	2.8347	0.00458691	0.0951608	Gm26917
ENSMUSG00000050188	508.141	-0.468582	0.165321	-2.83438	0.00459148	0.0951608	Lsm10
ENSMUSG00000033589	1018.1	0.346547	0.122361	2.83217	0.0046233	0.095561	Reep4
ENSMUSG00000034723	3739.72	0.359707	0.127017	2.83195	0.00462653	0.095561	Tmx4
ENSMUSG00000072244	153.888	0.755248	0.266704	2.83179	0.00462888	0.095561	Trim6
ENSMUSG00000022032	77.9009	1.26443	0.446751	2.83028	0.00465074	0.0958875	Scara5
ENSMUSG00000021754	1581.52	0.341826	0.120883	2.82774	0.00468773	0.0965246	Map3k1
ENSMUSG00000035885	3514.32	-0.411551	0.145649	-2.82563	0.0047188	0.0970384	Cox8a
ENSMUSG00000013089	4402.94	-0.503789	0.178431	-2.82343	0.00475121	0.0974556	Etv5
ENSMUSG00000091537	5923.75	-0.390298	0.138249	-2.82316	0.0047553	0.0974556	Tma7
ENSMUSG00000030122	26052.2	-0.331439	0.117433	-2.82237	0.00476705	0.0974556	Ptms
ENSMUSG00000025507	1285.8	0.354521	0.125614	2.82229	0.00476817	0.0974556	Pidd1
ENSMUSG00000000486	697.734	-0.41935	0.148591	-2.82218	0.00476982	0.0974556	Sept1
ENSMUSG00000079641	11564.6	-0.395257	0.140095	-2.82135	0.0047822	0.0975828	Rpl39
ENSMUSG00000061175	1765.28	0.334072	0.118429	2.82087	0.00478936	0.0976033	Fnip2
ENSMUSG00000109946	318.355	-0.464757	0.164871	-2.81892	0.00481856	0.0980722	Brd3os
ENSMUSG00000032336	2334.19	0.412967	0.146573	2.81749	0.00484008	0.098239	Nptn
ENSMUSG00000021668	399.485	0.458635	0.162784	2.81744	0.00484081	0.098239	Polk
ENSMUSG00000019303	1426.08	-0.390336	0.138558	-2.81714	0.00484534	0.098239	Psmc3ip
ENSMUSG00000024227	443.411	-0.503235	0.178703	-2.81603	0.00486208	0.0984525	Pdzph1
ENSMUSG00000036446	3841.11	0.568535	0.201978	2.81483	0.0048803	0.0986953	Lum
ENSMUSG00000037493	280.482	-0.575447	0.204471	-2.81433	0.00488796	0.0987243	Cib2
ENSMUSG00000037533	1560.59	0.390741	0.138864	2.81383	0.00489544	0.0987497	Rapgef6
ENSMUSG00000018008	228.348	0.844237	0.300163	2.8126	0.00491433	0.0988851	Cyth4
ENSMUSG00000024383	998.273	0.438383	0.155875	2.81241	0.00491722	0.0988851	Map3k2
ENSMUSG00000059498	119.039	1.02336	0.363903	2.81217	0.00492087	0.0988851	Fcgr3
ENSMUSG00000050299	509.84	-0.465788	0.165669	-2.81156	0.00493018	0.0988989	Gm9843
ENSMUSG00000061787	34455.1	-0.389848	0.138671	-2.81131	0.00493403	0.0988989	Rps17
ENSMUSG00000022575	94.9213	1.01799	0.362445	2.80868	0.0049745	0.0995758	Gsdmd
ENSMUSG00000021069	255.212	0.86191	0.306915	2.8083	0.00498036	0.0995758	Pygl
ENSMUSG00000020865	46.347	1.42924	0.509121	2.80727	0.00499638	0.0997703	Abcc3
ENSMUSG00000067847	2471.29	-0.461684	0.164526	-2.80614	0.00501383	0.0999822	Romo1
ENSMUSG00000035151	1574.11	0.355361	0.126654	2.80577	0.00501961	0.0999822	Elmod2
ENSMUSG00000028797	3812.16	-0.275002	0.0981058	-2.80311	0.00506117	0.100684	Tmem234
ENSMUSG00000068267	14103.9	-0.30401	0.108538	-2.80096	0.00509504	0.101163	Cenpb
ENSMUSG00000041308	1010.92	0.472624	0.168788	2.80011	0.00510851	0.101163	Sntb2
ENSMUSG00000030536	2953.97	0.346884	0.123884	2.80007	0.0051092	0.101163	Iqgap1
ENSMUSG00000032816	1757.94	0.40823	0.145818	2.79959	0.00511671	0.101163	Igdcc4
ENSMUSG00000068396	2447.22	-0.632756	0.226026	-2.79948	0.0051185	0.101163	Rpl34-ps1
ENSMUSG00000078427	3070.45	-0.313499	0.111998	-2.79916	0.00512354	0.101163	Sarnp
ENSMUSG00000032009	5649.7	0.314045	0.11226	2.79747	0.00515039	0.101566	Sesn3
ENSMUSG00000060938	24778.3	-0.444164	0.158937	-2.7946	0.00519646	0.10227	Rpl26
ENSMUSG00000018858	2553.62	-0.318861	0.114105	-2.79444	0.00519896	0.10227	Mrpl58
ENSMUSG00000032560	3542.03	0.306208	0.109606	2.79373	0.00521038	0.102367	Dnajc13
ENSMUSG00000028643	1725.94	-0.396766	0.142047	-2.79321	0.00521879	0.102406	Svbp
ENSMUSG00000034751	1857.46	0.342898	0.122844	2.79133	0.00524925	0.102876	Mast4
ENSMUSG00000024212	7113.24	-0.312969	0.112166	-2.79022	0.00526723	0.102957	Mllt1
ENSMUSG00000041801	618.977	0.788031	0.28252	2.78929	0.00528232	0.102957	Phlda3
ENSMUSG00000001270	31258.6	-0.307929	0.110403	-2.78913	0.00528505	0.102957	Ckb
ENSMUSG00000039480	278.224	0.525542	0.188485	2.78824	0.00529946	0.102957	Nt5dc1
ENSMUSG00000037946	373.402	0.527211	0.189085	2.78822	0.0052998	0.102957	Fgd3
ENSMUSG00000004849	4570.64	-0.340275	0.122052	-2.78795	0.00530434	0.102957	Ap1s1
ENSMUSG00000024780	2312.87	0.336732	0.120782	2.78793	0.00530462	0.102957	Cdc37l1
ENSMUSG00000024811	11536	0.291673	0.104622	2.78789	0.0053053	0.102957	Tnks2
ENSMUSG00000048277	537.466	0.426618	0.153121	2.78616	0.0053337	0.103381	Syngr2
ENSMUSG00000042873	2329.62	-0.490906	0.176266	-2.78502	0.00535236	0.103615	Lhfpl4
ENSMUSG00000046879	100.782	0.951736	0.341793	2.78454	0.00536042	0.103615	Irgm1
ENSMUSG00000015748	3491.67	0.326669	0.11734	2.78396	0.00536993	0.103615	Prpf3
ENSMUSG00000021598	1603.8	-0.315775	0.113434	-2.78377	0.00537317	0.103615	Med10
ENSMUSG00000044367	566.17	-0.385432	0.138497	-2.78296	0.00538661	0.103615	Slc16a13
ENSMUSG00000066026	89.8443	0.838814	0.301456	2.78254	0.00539351	0.103615	Dhrs3
ENSMUSG00000039081	617.487	0.827012	0.297216	2.78253	0.00539371	0.103615	Zfp503
ENSMUSG00000026305	1225.28	0.379862	0.13653	2.78227	0.00539802	0.103615	Lrrfip1
ENSMUSG00000062963	2290.53	-0.355893	0.127957	-2.78135	0.00541331	0.103782	Ufc1
ENSMUSG00000031913	2684.77	-0.290731	0.104547	-2.78085	0.00542163	0.103816	Vps4a
ENSMUSG00000034892	24454	-0.536031	0.192796	-2.7803	0.00543091	0.103816	Rps29
ENSMUSG00000030223	618.42	0.730202	0.262656	2.78007	0.00543469	0.103816	Ptpro
ENSMUSG00000031458	967.024	-0.347281	0.124993	-2.7784	0.00546279	0.104077	Coprs
ENSMUSG00000107176	16661.1	-0.389127	0.140055	-2.77838	0.00546301	0.104077	Gm9794
ENSMUSG00000020219	3213.17	-0.385405	0.138731	-2.77808	0.00546804	0.104077	Timm13
ENSMUSG00000113902	1560.91	-0.397711	0.143274	-2.77589	0.00550517	0.104658	Ndufb1-ps
ENSMUSG00000015943	913.083	-0.474218	0.17087	-2.7753	0.00551501	0.104719	Bola1
ENSMUSG00000062353	1826.89	-0.488337	0.176067	-2.77358	0.00554436	0.10515	Gm15772
ENSMUSG00000025144	1020.72	-0.466089	0.16811	-2.77253	0.00556226	0.105364	Cenpx
ENSMUSG00000041939	1654.98	-0.391342	0.141209	-2.77137	0.00558207	0.105566	Mvk
ENSMUSG00000054667	388.112	1.55859	0.562478	2.77094	0.00558942	0.105566	Irs4
ENSMUSG00000054065	42.0825	-2.22992	0.804902	-2.77042	0.00559836	0.105566	Pkp3
ENSMUSG00000004730	126.955	1.27688	0.460909	2.77035	0.00559956	0.105566	Adgre1
ENSMUSG00000030672	117.533	-0.705109	0.25463	-2.76915	0.00562028	0.105831	Mylpf
ENSMUSG00000078713	1626.11	-0.476555	0.172261	-2.76648	0.00566659	0.106546	Tomm5
ENSMUSG00000025017	150.03	0.706674	0.255469	2.76618	0.00567171	0.106546	Pik3ap1
ENSMUSG00000019699	4772.72	0.301242	0.108993	2.76386	0.00571215	0.107179	Akt3
ENSMUSG00000051451	3582.19	0.347458	0.125734	2.76344	0.0057195	0.10719	Crebzf
ENSMUSG00000000838	4611.94	0.309148	0.111901	2.76268	0.00573292	0.107315	Fmr1
ENSMUSG00000024953	3491.84	-0.367519	0.133073	-2.76178	0.00574876	0.107484	Prdx5
ENSMUSG00000038816	2148.58	0.351698	0.12737	2.76122	0.00575858	0.107541	Ctnnal1
ENSMUSG00000073411	1175.69	-0.335528	0.121548	-2.76045	0.00577222	0.107669	H2-D1
ENSMUSG00000114210	99.2838	-0.90923	0.329497	-2.75945	0.00578989	0.107824	A330084C13Rik
ENSMUSG00000037999	110.883	0.76619	0.277685	2.75921	0.00579415	0.107824	Arap2
ENSMUSG00000031812	3600.39	-0.327403	0.118764	-2.75675	0.00583789	0.108511	Map1lc3b
ENSMUSG00000038859	107.756	0.728539	0.26434	2.75606	0.00585016	0.108612	Baiap2l1
ENSMUSG00000023990	124.998	0.818706	0.297123	2.75544	0.00586132	0.108692	Tfeb
ENSMUSG00000037896	2940.51	0.282248	0.102512	2.75331	0.00589962	0.109274	Rcor1
ENSMUSG00000042198	1153.26	-0.385428	0.140073	-2.75162	0.00593005	0.109709	Chchd7
ENSMUSG00000022490	963.938	-0.449748	0.163516	-2.75048	0.00595076	0.109964	Ppp1r1a
ENSMUSG00000002332	1201.27	-0.355685	0.129408	-2.74855	0.00598596	0.11039	Dhrs1
ENSMUSG00000073209	23.085	1.57952	0.574744	2.74821	0.00599224	0.11039	Klf14
ENSMUSG00000033386	632.342	0.490251	0.178422	2.74771	0.00600137	0.11039	Frrs1
ENSMUSG00000033510	201.553	-0.64771	0.235729	-2.74769	0.00600167	0.11039	Otud7a
ENSMUSG00000020570	1755.73	0.322548	0.117502	2.74505	0.0060502	0.111154	Sypl
ENSMUSG00000044811	25.8843	1.62215	0.591089	2.74434	0.00606326	0.111265	Cd300c2
ENSMUSG00000001289	5218.18	-0.400657	0.146032	-2.74362	0.00607662	0.111381	Pfdn5
ENSMUSG00000047215	19377.4	-0.300464	0.109605	-2.74134	0.00611892	0.112027	Rpl9
ENSMUSG00000021368	759.766	-0.358885	0.131106	-2.73736	0.00619344	0.113245	Tbc1d7
ENSMUSG00000025880	678.381	0.402521	0.147065	2.73703	0.00619971	0.113245	Smad7
ENSMUSG00000035011	1307.2	0.342238	0.12517	2.73418	0.00625358	0.114097	Zbtb7a
ENSMUSG00000081895	2635.03	-0.352142	0.128851	-2.73293	0.00627728	0.114348	Rpl17-ps10
ENSMUSG00000061313	887.362	0.376846	0.137909	2.73257	0.00628422	0.114348	Ddhd2
ENSMUSG00000059278	1070.52	-0.431298	0.15785	-2.73232	0.00628895	0.114348	Naa38
ENSMUSG00000096472	1088.64	-0.344304	0.126034	-2.73182	0.00629854	0.114367	Cdkn2d
ENSMUSG00000097084	37.1945	1.70127	0.62283	2.73151	0.00630442	0.114367	Foxl1
ENSMUSG00000041571	9656.98	-0.375703	0.137584	-2.73072	0.00631967	0.114498	Selenow
ENSMUSG00000067438	38.2627	-1.89623	0.694492	-2.73038	0.00632608	0.114498	Hmx1
ENSMUSG00000054871	349.91	0.888632	0.32552	2.72988	0.00633566	0.11454	Tmem158
ENSMUSG00000002733	1277.97	0.363857	0.133327	2.72906	0.00635161	0.114669	Plekha3
ENSMUSG00000004035	759.134	-0.501102	0.183663	-2.72837	0.00636483	0.114669	Gstm7
ENSMUSG00000032850	929.275	-0.474328	0.173879	-2.72793	0.00637333	0.114669	Rnft2
ENSMUSG00000033585	5683.96	-0.479715	0.175857	-2.72786	0.00637458	0.114669	Ndn
ENSMUSG00000017188	1799.34	-0.365204	0.133897	-2.7275	0.00638166	0.114669	Coa3
ENSMUSG00000021027	2575.86	0.310676	0.113915	2.72726	0.00638619	0.114669	Ralgapa1
ENSMUSG00000014313	6875.21	-0.393812	0.14444	-2.72647	0.0064016	0.114816	Cox6c
ENSMUSG00000029338	600.695	0.482349	0.17719	2.72222	0.00648453	0.116027	Antxr2
ENSMUSG00000040767	1374.16	-0.455675	0.167409	-2.72193	0.00649026	0.116027	Snrnp25
ENSMUSG00000024042	1833.82	0.35126	0.12905	2.72189	0.00649105	0.116027	Sik1
ENSMUSG00000028447	1744.64	-0.3262	0.119888	-2.72087	0.00651101	0.116216	Dctn3
ENSMUSG00000047635	810.305	-0.345989	0.127174	-2.7206	0.00651631	0.116216	2810006K23Rik
ENSMUSG00000001995	3729.33	-0.405168	0.149072	-2.71793	0.00656924	0.117028	Sipa1l2
ENSMUSG00000002741	6075.94	-0.316043	0.116305	-2.71736	0.00658044	0.117096	Ykt6
ENSMUSG00000047675	40085.3	-0.32913	0.121143	-2.71688	0.00659006	0.117136	Rps8
ENSMUSG00000037686	65.1209	0.929478	0.342203	2.71615	0.00660451	0.117261	Aspg
ENSMUSG00000074925	3068.42	0.351364	0.129423	2.71485	0.00663049	0.117488	Ptar1
ENSMUSG00000040563	1086.01	-0.391478	0.144203	-2.71477	0.0066321	0.117488	Plppr2
ENSMUSG00000037787	911.591	-0.352801	0.129999	-2.71388	0.00665007	0.117675	Apopt1
ENSMUSG00000050671	114.797	1.31475	0.484629	2.7129	0.00666965	0.117838	Ism2
ENSMUSG00000020485	1753.76	-0.372634	0.137393	-2.71217	0.00668441	0.117838	Supt4a
ENSMUSG00000025469	53.1069	1.0901	0.40193	2.71215	0.0066848	0.117838	Msx3
ENSMUSG00000073888	450.835	-0.489434	0.180473	-2.71194	0.00668898	0.117838	Ccl27a
ENSMUSG00000006527	2425.02	0.352526	0.130063	2.71043	0.00671962	0.118246	Sfmbt1
ENSMUSG00000009076	773.164	-0.448489	0.165577	-2.70865	0.00675578	0.118751	Zmat5
ENSMUSG00000039988	2017.53	0.34656	0.127978	2.70797	0.00676952	0.11886	Ankrd13c
ENSMUSG00000002768	2577.75	-0.41824	0.154621	-2.70494	0.00683164	0.119818	Mea1
ENSMUSG00000020808	5437.59	-0.352328	0.130371	-2.70251	0.00688186	0.120566	Pimreg
ENSMUSG00000087687	669.278	-0.403865	0.149493	-2.70156	0.00690141	0.120775	Pet100
ENSMUSG00000020185	2857.7	0.33966	0.125784	2.70034	0.00692684	0.121086	E2f7
ENSMUSG00000028062	2461.17	-0.351457	0.130204	-2.69929	0.00694885	0.121337	Lamtor2
ENSMUSG00000026204	273.076	0.642775	0.238247	2.69794	0.00697704	0.121469	Ptprn
ENSMUSG00000021028	861.994	0.524282	0.194328	2.69792	0.00697749	0.121469	Mbip
ENSMUSG00000024608	55322.5	-0.458748	0.170044	-2.69783	0.00697939	0.121469	Rps14
ENSMUSG00000020843	1862.52	-0.333645	0.123753	-2.69606	0.00701651	0.121904	Timm22
ENSMUSG00000002205	1176.55	-0.352391	0.130713	-2.6959	0.00701977	0.121904	Vrk3
ENSMUSG00000054428	6622.32	-0.438688	0.162874	-2.69341	0.00707244	0.122576	Atpif1
ENSMUSG00000050875	611.904	0.671619	0.249363	2.69334	0.00707395	0.122576	Minar2
ENSMUSG00000074305	631.319	0.55138	0.204794	2.69237	0.00709472	0.122775	Peak1
ENSMUSG00000034480	512.245	0.414705	0.154047	2.69207	0.00710091	0.122775	Diaph2
ENSMUSG00000039899	92.7114	0.729872	0.271203	2.69124	0.00711871	0.122949	Fgl2
ENSMUSG00000046364	25630.4	-0.358858	0.133367	-2.69077	0.00712877	0.122989	Rpl27a
ENSMUSG00000022297	613.894	0.554096	0.205996	2.68984	0.00714871	0.123199	Fzd6
ENSMUSG00000050697	1146.59	0.35627	0.132515	2.68852	0.00717697	0.123552	Prkaa1
ENSMUSG00000043168	27.4552	2.0007	0.744734	2.68646	0.00722128	0.124179	4930426D05Rik
ENSMUSG00000034371	1385.82	-0.3305	0.123087	-2.6851	0.00725089	0.124293	Tkfc
ENSMUSG00000034998	1070.8	0.362717	0.135086	2.68509	0.00725101	0.124293	Foxn2
ENSMUSG00000059897	965.298	0.414436	0.154348	2.68507	0.00725139	0.124293	Zfp930
ENSMUSG00000024598	4459.96	0.586643	0.218515	2.68468	0.00726004	0.124307	Fbn2
ENSMUSG00000050332	1904.8	0.335042	0.124823	2.68413	0.00727184	0.124374	Amer1
ENSMUSG00000072680	31.3029	-1.58857	0.592148	-2.68273	0.00730247	0.124764	Tmem254c
ENSMUSG00000061527	60.3422	-3.46717	1.29274	-2.68204	0.00731755	0.124887	Krt5
ENSMUSG00000000959	3683.54	-0.301573	0.112458	-2.68164	0.00732628	0.124901	Oxa1l
ENSMUSG00000030579	174.218	1.07306	0.400341	2.68037	0.00735408	0.125241	Tyrobp
ENSMUSG00000029267	5138.05	0.280064	0.104535	2.67912	0.00738149	0.125572	Mtf2
ENSMUSG00000029482	1904.11	-0.342279	0.127777	-2.67871	0.00739062	0.125593	Aacs
ENSMUSG00000022671	1019.01	-0.405403	0.151377	-2.67811	0.00740399	0.125686	Mzt2
ENSMUSG00000093460	2675.51	1.18515	0.442598	2.67772	0.0074125	0.125695	Six3os1
ENSMUSG00000081344	846.368	-0.470805	0.175894	-2.67664	0.00743647	0.125724	Gm14303
ENSMUSG00000035863	5420.07	-0.313327	0.117062	-2.67659	0.00743756	0.125724	Palm
ENSMUSG00000006717	696.836	-0.422963	0.158024	-2.67657	0.007438	0.125724	Acot13
ENSMUSG00000044145	139.064	-0.646984	0.241829	-2.67538	0.00746443	0.126037	1810024B03Rik
ENSMUSG00000030744	53236.3	-0.362284	0.135452	-2.67462	0.00748144	0.126077	Rps3
ENSMUSG00000060438	911.7	-0.374587	0.140056	-2.67456	0.0074827	0.126077	Rps10-ps1
ENSMUSG00000029073	708.608	-0.35939	0.134409	-2.67386	0.00749837	0.126207	Cptp
ENSMUSG00000031545	5894.78	-0.276405	0.103437	-2.67221	0.00753533	0.126581	Gpat4
ENSMUSG00000038437	6386.42	0.370096	0.138501	2.67216	0.00753656	0.126581	Mllt6
ENSMUSG00000026712	501.632	0.626921	0.234917	2.6687	0.00761464	0.127757	Mrc1
ENSMUSG00000034111	1121.65	0.395578	0.148355	2.66643	0.00766615	0.128387	Tmed8
ENSMUSG00000055839	7175.68	-0.422156	0.158328	-2.66633	0.00766837	0.128387	Elob
ENSMUSG00000025630	1744.58	0.449832	0.168733	2.66593	0.00767751	0.128404	Hprt
ENSMUSG00000036295	1029.9	-0.519963	0.195111	-2.66496	0.00769982	0.128571	Lrrn3
ENSMUSG00000024309	3626.72	-0.347265	0.130316	-2.66479	0.00770373	0.128571	Pfdn6
ENSMUSG00000022299	472.27	0.433339	0.162659	2.66409	0.00771965	0.128701	Slc25a32
ENSMUSG00000008489	4037.48	-0.38601	0.144945	-2.66316	0.00774107	0.128881	Elavl2
ENSMUSG00000051238	600.037	-0.35276	0.132471	-2.66292	0.00774665	0.128881	Swsap1
ENSMUSG00000044390	436.498	-0.390927	0.146913	-2.66094	0.00779219	0.129502	Tigd3
ENSMUSG00000021994	968.204	0.540436	0.203275	2.65864	0.00784563	0.130254	Wnt5a
ENSMUSG00000014932	2016.49	0.307756	0.115782	2.65807	0.0078589	0.130338	Yes1
ENSMUSG00000034613	314.09	0.526892	0.198262	2.65755	0.00787108	0.130348	Ppm1h
ENSMUSG00000057278	8270.85	-0.390033	0.146776	-2.65734	0.00787596	0.130348	Snrpg
ENSMUSG00000053702	253.137	0.616598	0.232149	2.65605	0.00790625	0.130713	Nebl
ENSMUSG00000022416	64.8564	1.23733	0.465927	2.65564	0.00791586	0.130735	Cacna1i
ENSMUSG00000099907	87.0641	1.29479	0.487871	2.65397	0.00795515	0.131248	Gm10421
ENSMUSG00000075020	409.944	-0.518298	0.195326	-2.6535	0.00796611	0.131292	Mir670hg
ENSMUSG00000058076	5632.26	-0.269701	0.101659	-2.653	0.00797806	0.131352	Sdhc
ENSMUSG00000041353	743.607	-0.34524	0.130159	-2.65245	0.00799103	0.131429	Tmem29
ENSMUSG00000029759	102.097	0.73414	0.276876	2.65151	0.00801321	0.131658	Pon3
ENSMUSG00000036273	287.469	0.478568	0.180569	2.65034	0.00804112	0.131979	Lrrk2
ENSMUSG00000036835	1483.1	-0.3526	0.133061	-2.64991	0.00805127	0.132009	Psenen
ENSMUSG00000050711	37.6803	1.22345	0.461844	2.64907	0.00807142	0.132081	Scg2
ENSMUSG00000063801	4494.13	-0.274587	0.103656	-2.64903	0.0080723	0.132081	Ap3s2
ENSMUSG00000041881	3228.74	-0.375717	0.141852	-2.64865	0.00808131	0.132092	Ndufa7
ENSMUSG00000037710	1523.22	-0.39128	0.147791	-2.64752	0.00810846	0.132263	Cisd1
ENSMUSG00000030641	1017.52	0.354268	0.133822	2.64731	0.00811347	0.132263	Ddias
ENSMUSG00000039145	247.928	0.690912	0.261017	2.647	0.00812083	0.132263	Camk1d
ENSMUSG00000022370	3090.76	-0.3511	0.13265	-2.64683	0.00812514	0.132263	Mrpl13
ENSMUSG00000030256	64.8187	1.15201	0.435407	2.64583	0.00814916	0.132437	Bhlhe41
ENSMUSG00000047250	104.2	0.696208	0.263148	2.64569	0.00815253	0.132437	Ptgs1
ENSMUSG00000027878	4605.57	0.363256	0.13754	2.64109	0.00826406	0.133914	Notch2
ENSMUSG00000030701	176.511	-0.845891	0.320322	-2.64075	0.00827231	0.133914	Plekhb1
ENSMUSG00000070343	1136.03	-0.402992	0.152616	-2.64056	0.00827689	0.133914	Gm10288
ENSMUSG00000021614	11655.5	0.453775	0.171849	2.64055	0.00827725	0.133914	Vcan
ENSMUSG00000028036	81.5321	0.833593	0.315746	2.64007	0.00828877	0.133939	Ptgfr
ENSMUSG00000114003	4812.01	-0.367127	0.139075	-2.63977	0.00829626	0.133939	Gm9616
ENSMUSG00000024414	1263.48	-0.361753	0.137076	-2.63907	0.00831328	0.133939	Mrpl27
ENSMUSG00000075033	419.504	0.420427	0.159323	2.63883	0.00831923	0.133939	Nxpe3
ENSMUSG00000065126	298.881	-0.519449	0.196854	-2.63876	0.00832102	0.133939	Snord104
ENSMUSG00000042763	687.667	-0.435423	0.165067	-2.63786	0.00834301	0.134152	Maneal
ENSMUSG00000006800	9573.5	0.523367	0.198431	2.63753	0.00835118	0.134152	Sulf2
ENSMUSG00000061731	3758.8	0.441129	0.167285	2.63699	0.00836455	0.134231	Ext1
ENSMUSG00000025876	195.557	0.562694	0.213522	2.6353	0.00840629	0.134764	Unc5a
ENSMUSG00000031906	1008.89	-0.451499	0.17135	-2.63495	0.00841499	0.134767	Smpd3
ENSMUSG00000044647	917.307	0.59869	0.227268	2.63429	0.00843125	0.134891	Csrnp3
ENSMUSG00000042737	713.713	-0.52192	0.1982	-2.6333	0.00845593	0.135098	Dpm3
ENSMUSG00000035778	470.441	0.524732	0.199284	2.63309	0.00846122	0.135098	Ggta1
ENSMUSG00000027858	477.674	0.426631	0.162065	2.63247	0.00847655	0.135207	Tspan2
ENSMUSG00000020475	30.3063	-1.42138	0.54061	-2.62921	0.00855829	0.136373	Pgam2
ENSMUSG00000061603	2061.96	0.41845	0.159188	2.62866	0.00857232	0.13646	Akap6
ENSMUSG00000054509	206.844	0.601747	0.228984	2.6279	0.00859138	0.136626	Parp4
ENSMUSG00000059588	296.294	0.608478	0.231578	2.62753	0.00860062	0.136636	Calcrl
ENSMUSG00000022389	1510.16	0.37687	0.143474	2.62675	0.00862055	0.136816	Tef
ENSMUSG00000063787	2212.28	-0.330163	0.125754	-2.62547	0.00865286	0.137191	Chchd1
ENSMUSG00000062393	234.642	0.540546	0.206102	2.62272	0.00872319	0.138061	Dgkk
ENSMUSG00000048546	1845.22	0.338012	0.128883	2.62264	0.00872516	0.138061	Tob2
ENSMUSG00000020561	1337.66	0.359073	0.13698	2.62134	0.0087584	0.138345	Twistnb
ENSMUSG00000017778	6417.67	-0.375888	0.1434	-2.62126	0.00876053	0.138345	Cox7c
ENSMUSG00000031839	4300.39	-0.343467	0.131048	-2.62092	0.00876935	0.138346	Hsbp1
ENSMUSG00000024098	4496.64	0.282547	0.107833	2.62023	0.00878694	0.138442	Twsg1
ENSMUSG00000090290	627.636	0.393192	0.150073	2.62	0.00879288	0.138442	Tarbp1
ENSMUSG00000003731	3708.1	0.294338	0.112358	2.61964	0.00880239	0.138445	Kpna6
ENSMUSG00000024181	2931.29	-0.323175	0.123381	-2.61932	0.00881053	0.138445	Mrpl28
ENSMUSG00000028212	2031.84	0.425163	0.162344	2.6189	0.0088215	0.13848	Ccne2
ENSMUSG00000021453	1350.5	-0.30991	0.118446	-2.61646	0.00888472	0.139335	Gadd45g
ENSMUSG00000030881	2857.38	-0.318032	0.121596	-2.61548	0.00891033	0.139598	Arfip2
ENSMUSG00000024789	1543.32	0.356406	0.136293	2.61501	0.00892247	0.13965	Jak2
ENSMUSG00000050071	4359.66	-0.469931	0.179802	-2.61361	0.00895918	0.140087	Bex1
ENSMUSG00000043091	6985.08	-0.395189	0.151259	-2.61266	0.00898397	0.140336	Tuba1c
ENSMUSG00000030562	188.322	0.677161	0.259428	2.61021	0.00904857	0.141206	Nox4
ENSMUSG00000049517	35794.7	-0.410456	0.157284	-2.60964	0.00906372	0.141303	Rps23
ENSMUSG00000071644	34449.2	-0.246714	0.0945743	-2.60867	0.0090894	0.141489	Eef1g
ENSMUSG00000038291	827.068	0.325301	0.12471	2.60847	0.00909488	0.141489	Snx25
ENSMUSG00000027130	936.648	0.354748	0.136029	2.60788	0.00911036	0.141489	Slc12a6
ENSMUSG00000031600	1512.37	0.332474	0.12749	2.60785	0.00911132	0.141489	Vps37a
ENSMUSG00000039789	721.296	0.367134	0.140879	2.60603	0.00915995	0.142105	Zfp597
ENSMUSG00000029649	4975.22	-0.301607	0.115793	-2.6047	0.00919538	0.142419	Pomp
ENSMUSG00000102101	87.1932	-0.744628	0.28589	-2.6046	0.00919818	0.142419	Zbtb11os1
ENSMUSG00000025019	1637.42	0.548479	0.210668	2.60353	0.00922701	0.142726	Lcor
ENSMUSG00000003410	6541.52	-0.409279	0.157231	-2.60305	0.00923989	0.14273	Elavl3
ENSMUSG00000016150	149.169	-0.710886	0.273119	-2.60285	0.0092453	0.14273	Tenm1
ENSMUSG00000022139	1169.85	0.505319	0.194326	2.60037	0.00931229	0.143498	Mbnl2
ENSMUSG00000052609	272.502	0.454098	0.17463	2.60034	0.00931309	0.143498	Plekhg3
ENSMUSG00000021890	2411.5	0.328559	0.126387	2.59963	0.00933249	0.1436	Eaf1
ENSMUSG00000027478	1216.48	0.346229	0.133201	2.5993	0.00934128	0.1436	Dnmt3b
ENSMUSG00000033256	1010.52	-0.362346	0.139412	-2.5991	0.00934688	0.1436	Shf
ENSMUSG00000047749	2799.4	0.425143	0.163607	2.59857	0.00936135	0.143683	Zc3hav1l
ENSMUSG00000020143	62.2247	1.03209	0.397233	2.59819	0.00937167	0.143702	Dock2
ENSMUSG00000002190	467.807	-0.431135	0.166066	-2.59616	0.00942715	0.144413	Clgn
ENSMUSG00000041697	5339.1	-0.337672	0.130104	-2.5954	0.00944818	0.144531	Cox6a1
ENSMUSG00000047747	788.866	0.428926	0.165291	2.59498	0.00945961	0.144531	Rnf150
ENSMUSG00000034403	7168.89	-0.296456	0.114246	-2.59489	0.00946218	0.144531	Pja1
ENSMUSG00000019362	3722.95	-0.405714	0.156465	-2.59301	0.009514	0.145182	D8Ertd738e
ENSMUSG00000069227	2392.17	-0.385212	0.148639	-2.5916	0.009553	0.14559	Gprin1
ENSMUSG00000039109	423.691	0.69816	0.269416	2.59138	0.00955908	0.14559	F13a1
ENSMUSG00000003546	1546.93	-0.352209	0.135943	-2.59086	0.00957368	0.145672	Klc4
ENSMUSG00000025571	5599.75	0.293169	0.113193	2.59	0.00959756	0.145896	Tnrc6c
ENSMUSG00000079056	261.209	-0.658453	0.254274	-2.58954	0.00961036	0.14595	Kcnip3
ENSMUSG00000025105	54.0179	-1.30462	0.504046	-2.5883	0.009645	0.146236	Bnc1
ENSMUSG00000058838	524.013	-0.562344	0.217271	-2.58821	0.00964762	0.146236	Rps27a-ps2
ENSMUSG00000040054	4668.76	0.356379	0.137748	2.58718	0.00967647	0.146347	Baz2a
ENSMUSG00000056553	615.752	0.695326	0.268802	2.58676	0.00968824	0.146347	Ptprn2
ENSMUSG00000022367	178.172	0.900591	0.34816	2.58672	0.0096895	0.146347	Has2
ENSMUSG00000028277	2838.11	0.362287	0.140072	2.58643	0.00969762	0.146347	Ube2j1
ENSMUSG00000007950	3175.15	-0.350741	0.135615	-2.5863	0.0097012	0.146347	Abhd8
ENSMUSG00000025324	427.377	0.426171	0.164801	2.58598	0.00971028	0.146347	Atp10a
ENSMUSG00000024067	2339.66	-0.324003	0.125311	-2.5856	0.00972104	0.14637	Dpy30
ENSMUSG00000000804	2071.15	0.304874	0.11797	2.58433	0.00975696	0.146646	Usp32
ENSMUSG00000036908	176.329	0.73122	0.282968	2.58411	0.00976298	0.146646	Unc93b1
ENSMUSG00000022013	1232.6	-0.333917	0.129227	-2.58397	0.00976714	0.146646	Dnajc15
ENSMUSG00000046229	1808.19	-0.384768	0.148986	-2.58258	0.00980642	0.147096	Scand1
ENSMUSG00000020359	452.527	0.654385	0.253502	2.58138	0.00984058	0.147258	Phykpl
ENSMUSG00000059518	1283.7	-0.361178	0.139925	-2.58123	0.00984481	0.147258	Znhit1
ENSMUSG00000021133	1772.41	0.400026	0.154975	2.58122	0.00984509	0.147258	Susd6
ENSMUSG00000062949	2130.85	0.332233	0.128857	2.57831	0.00992836	0.148311	Atp11c
ENSMUSG00000074247	2492.82	-0.299401	0.116132	-2.57811	0.00993417	0.148311	Dda1
ENSMUSG00000038296	150.766	-0.891201	0.345804	-2.57719	0.00996078	0.148568	Galnt18
ENSMUSG00000032171	2960.64	-0.407956	0.158345	-2.57638	0.00998408	0.148581	Pin1
ENSMUSG00000082192	131.557	-0.663899	0.257703	-2.57622	0.00998868	0.148581	Gm14719
ENSMUSG00000028207	3156.21	0.359826	0.139674	2.57619	0.00998971	0.148581	Asph
ENSMUSG00000022510	83.0395	-3.91639	1.52082	-2.57518	0.0100187	0.148701	Trp63
ENSMUSG00000019989	197.243	0.657927	0.255512	2.57494	0.0100259	0.148701	Enpp3
ENSMUSG00000007908	458.129	0.540472	0.209898	2.57493	0.010026	0.148701	Hmgcll1
ENSMUSG00000023852	6030.78	0.303059	0.11772	2.5744	0.0100415	0.148715	Chd1
ENSMUSG00000021423	90.5776	1.09501	0.42537	2.57425	0.0100457	0.148715	Ly86
ENSMUSG00000040412	133.312	0.589611	0.22909	2.57371	0.0100616	0.148812	5330417C22Rik
ENSMUSG00000100832	119.109	-1.26567	0.49198	-2.57261	0.0100934	0.149078	Gm29260
ENSMUSG00000019143	1482.37	-0.310996	0.120899	-2.57236	0.0101008	0.149078	Hars2
ENSMUSG00000025582	266.394	0.822013	0.319586	2.57212	0.0101078	0.149078	Nptx1
ENSMUSG00000014294	2994.31	-0.467728	0.181876	-2.57169	0.0101203	0.149124	Ndufa2
ENSMUSG00000034566	6657.51	-0.333944	0.129887	-2.57103	0.0101396	0.14917	Atp5h
ENSMUSG00000021765	403.635	0.674837	0.262486	2.57094	0.0101423	0.14917	Fst
ENSMUSG00000005354	4230.38	-0.317403	0.123558	-2.56887	0.0102031	0.149807	Txn2
ENSMUSG00000031347	2052.69	-0.33162	0.129094	-2.56882	0.0102045	0.149807	Cetn2
ENSMUSG00000055633	784.17	-0.369685	0.143934	-2.56843	0.0102161	0.149839	Zfp580
ENSMUSG00000021699	409.657	0.462635	0.180232	2.56689	0.0102616	0.150368	Pde4d
ENSMUSG00000068263	42.2108	1.39001	0.541646	2.56626	0.0102801	0.1505	Efcc1
ENSMUSG00000024959	1053.53	-0.399992	0.1559	-2.5657	0.0102968	0.150605	Bad
ENSMUSG00000023020	1553.05	-0.39558	0.154278	-2.56407	0.0103452	0.150957	Cox14
ENSMUSG00000032373	187.726	0.541676	0.211259	2.56404	0.0103462	0.150957	Car12
ENSMUSG00000105144	163.322	-0.58331	0.227536	-2.5636	0.0103594	0.150957	Rpl21-ps11
ENSMUSG00000038095	6587.95	0.287635	0.112213	2.5633	0.0103683	0.150957	Sbno1
ENSMUSG00000043388	200.849	0.890693	0.34748	2.56329	0.0103684	0.150957	Tmem130
ENSMUSG00000066149	3226.38	-0.280655	0.109541	-2.56211	0.0104039	0.151237	Cdc26
ENSMUSG00000054196	842.88	0.507084	0.197924	2.56201	0.0104068	0.151237	Cthrc1
ENSMUSG00000028295	408.879	-0.421342	0.164486	-2.56157	0.0104199	0.151289	Smim8
ENSMUSG00000007783	931.328	0.393891	0.153824	2.56066	0.0104474	0.15155	Cpt1c
ENSMUSG00000063760	589.037	0.365127	0.142674	2.55917	0.0104921	0.15195	Rnf217
ENSMUSG00000075316	151.259	0.95768	0.374258	2.55888	0.0105011	0.15195	Scn9a
ENSMUSG00000052214	3378.35	-0.281985	0.110208	-2.55866	0.0105076	0.15195	Opa3
ENSMUSG00000004937	6213.6	-0.28609	0.111826	-2.55835	0.0105169	0.15195	Sgta
ENSMUSG00000061983	20711.2	-0.413569	0.161679	-2.55796	0.0105287	0.15195	Rps12
ENSMUSG00000024218	2766.93	-0.281788	0.110167	-2.55784	0.0105325	0.15195	Taf11
ENSMUSG00000001986	368.1	0.524363	0.20535	2.55351	0.0106644	0.153713	Gria3
ENSMUSG00000019564	2127.24	0.432073	0.169267	2.5526	0.0106921	0.153972	Arid3a
ENSMUSG00000003346	2562.55	-0.367055	0.14382	-2.55219	0.0107048	0.154015	Abhd17a
ENSMUSG00000031169	345.652	-0.465143	0.182286	-2.55172	0.0107193	0.154084	Porcn
ENSMUSG00000008683	26664.5	-0.350563	0.137466	-2.55017	0.0107671	0.15463	Rps15a
ENSMUSG00000027792	210.011	0.482828	0.189388	2.54941	0.0107904	0.15471	Bche
ENSMUSG00000031709	2032.16	0.346903	0.136075	2.54936	0.0107922	0.15471	Tbc1d9
ENSMUSG00000039936	494.185	0.457476	0.179638	2.54666	0.010876	0.155668	Pik3cd
ENSMUSG00000048756	1957.87	0.38971	0.153043	2.5464	0.010884	0.155668	Foxo3
ENSMUSG00000011658	780.467	-0.316619	0.124347	-2.54626	0.0108884	0.155668	Fuz
ENSMUSG00000057777	64.645	1.29638	0.5092	2.54592	0.010899	0.155679	Mab21l2
ENSMUSG00000029084	209.553	0.560846	0.220345	2.54531	0.0109181	0.155812	Cd38
ENSMUSG00000040717	6081.2	0.519072	0.204005	2.54441	0.0109462	0.156026	Il17rd
ENSMUSG00000007216	603.479	-0.360445	0.141673	-2.5442	0.0109529	0.156026	Zfp775
ENSMUSG00000030170	1401.61	0.374921	0.147445	2.54278	0.0109973	0.156326	Wnt5b
ENSMUSG00000028104	789.665	-0.323059	0.127057	-2.54262	0.0110024	0.156326	Polr3gl
ENSMUSG00000032849	395.502	0.647939	0.254916	2.54177	0.0110291	0.156326	Abcc4
ENSMUSG00000050410	1323.08	-0.350139	0.137763	-2.54161	0.0110344	0.156326	Tcf19
ENSMUSG00000025532	1547.65	-0.314959	0.123936	-2.54131	0.0110436	0.156326	Crcp
ENSMUSG00000036499	1674.39	0.304356	0.119766	2.54125	0.0110457	0.156326	Eea1
ENSMUSG00000030301	1327.61	-0.358553	0.141127	-2.54064	0.0110648	0.156326	Ccdc91
ENSMUSG00000035781	3626.02	-0.259639	0.102201	-2.54047	0.0110704	0.156326	R3hdm4
ENSMUSG00000026946	158.133	0.5902	0.232322	2.54043	0.0110715	0.156326	Nmi
ENSMUSG00000032089	43.7476	1.17356	0.461958	2.5404	0.0110725	0.156326	Il10ra
ENSMUSG00000033157	1011.93	0.30946	0.121923	2.53816	0.0111438	0.157157	Abhd10
ENSMUSG00000039195	497.972	-0.480322	0.189258	-2.53793	0.0111512	0.157157	1110008P14Rik
ENSMUSG00000024059	484.328	0.395278	0.155834	2.53654	0.0111953	0.157509	Clip4
ENSMUSG00000029771	103.72	0.714685	0.281779	2.53633	0.0112022	0.157509	Irf5
ENSMUSG00000062328	11083.1	-0.318796	0.12572	-2.53576	0.0112204	0.157509	Rpl17
ENSMUSG00000084093	468.682	-0.505036	0.19921	-2.5352	0.0112385	0.157509	Gm16418
ENSMUSG00000050272	152.643	0.888951	0.350661	2.53507	0.0112425	0.157509	Dscam
ENSMUSG00000045128	36194.4	-0.371101	0.146392	-2.53499	0.0112451	0.157509	Rpl18a
ENSMUSG00000039850	1927.25	-0.336245	0.132673	-2.53439	0.0112644	0.157509	Endov
ENSMUSG00000042323	8229.36	0.327377	0.129177	2.53433	0.0112661	0.157509	Pbrm1
ENSMUSG00000024427	407.406	0.644651	0.254394	2.53406	0.0112749	0.157509	Spry4
ENSMUSG00000034361	916.53	0.417952	0.164935	2.53404	0.0112755	0.157509	Cpne2
ENSMUSG00000027660	2804.32	0.402148	0.158764	2.533	0.0113091	0.157782	Skil
ENSMUSG00000020590	1092.64	0.311691	0.123068	2.53267	0.0113198	0.157782	Snx13
ENSMUSG00000023067	1526.45	1.51395	0.597805	2.53251	0.0113249	0.157782	Cdkn1a
ENSMUSG00000023832	7258.42	-0.286792	0.113287	-2.53155	0.0113558	0.158074	Acat2
ENSMUSG00000006445	427.927	0.430527	0.17019	2.52969	0.0114164	0.158778	Epha2
ENSMUSG00000028811	4443.82	-0.270565	0.106993	-2.52881	0.011445	0.158985	Yars
ENSMUSG00000069516	190.339	1.01523	0.401496	2.52862	0.0114513	0.158985	Lyz2
ENSMUSG00000019054	3294.01	-0.302001	0.119483	-2.52756	0.0114857	0.159322	Fis1
ENSMUSG00000032478	1119.39	-0.403339	0.159658	-2.52627	0.0115281	0.159671	Nme6
ENSMUSG00000031970	450.728	-0.476064	0.188452	-2.52618	0.011531	0.159671	Dbndd1
ENSMUSG00000053141	207.624	1.0164	0.402411	2.52577	0.0115447	0.1597	Ptprt
ENSMUSG00000025508	22687.4	-0.333542	0.132084	-2.52522	0.0115626	0.1597	Rplp2
ENSMUSG00000052056	2072.48	0.321619	0.127364	2.5252	0.0115633	0.1597	Zfp217
ENSMUSG00000078532	3769.98	-0.311188	0.123258	-2.52469	0.0115799	0.159791	Nkain1
ENSMUSG00000057286	35.5136	1.16909	0.463135	2.52429	0.0115932	0.159835	St6galnac2
ENSMUSG00000034384	576.552	-0.574244	0.227657	-2.52241	0.0116553	0.160418	Barhl2
ENSMUSG00000024220	2557.16	-0.31041	0.123061	-2.5224	0.0116557	0.160418	Zfp523
ENSMUSG00000090946	1073.86	0.326837	0.129616	2.52158	0.0116828	0.160651	Ccdc71l
ENSMUSG00000030335	2564.5	-0.296075	0.117528	-2.51918	0.0117628	0.161553	Mrpl51
ENSMUSG00000055805	101.204	0.917712	0.364316	2.519	0.0117688	0.161553	Fmnl1
ENSMUSG00000042502	6458.85	-0.252408	0.100241	-2.51801	0.0118021	0.16187	Cd2bp2
ENSMUSG00000002944	45.5954	1.74078	0.69164	2.51688	0.0118398	0.162196	Cd36
ENSMUSG00000072620	51.4382	1.19652	0.475491	2.5164	0.0118561	0.162196	Slfn2
ENSMUSG00000041673	27.3025	1.25368	0.498207	2.51639	0.0118565	0.162196	Lrrc18
ENSMUSG00000015478	2848.11	-0.260446	0.103524	-2.5158	0.0118763	0.162326	Rnf5
ENSMUSG00000030008	447.46	-0.425264	0.169123	-2.51452	0.0119193	0.162516	Pradc1
ENSMUSG00000028977	234.76	0.844549	0.335883	2.51442	0.0119229	0.162516	Casz1
ENSMUSG00000030772	744.957	0.700529	0.278652	2.51399	0.0119374	0.162516	Dkk3
ENSMUSG00000085342	1084.39	-0.403019	0.160316	-2.5139	0.0119403	0.162516	Gm12254
ENSMUSG00000062647	21018.6	-0.341606	0.135907	-2.51352	0.0119533	0.162516	Rpl7a
ENSMUSG00000006418	4029.05	-0.290334	0.11552	-2.51329	0.0119612	0.162516	Rnf114
ENSMUSG00000001280	6234.03	0.279514	0.111217	2.51324	0.0119629	0.162516	Sp1
ENSMUSG00000062908	1386.51	0.356329	0.141796	2.51296	0.0119722	0.162516	Acadm
ENSMUSG00000027365	3441.46	0.373511	0.148671	2.51234	0.0119934	0.162665	Trpm7
ENSMUSG00000051373	145.844	-0.610709	0.243192	-2.51122	0.0120316	0.16298	Plpp7
ENSMUSG00000084957	1885.21	-0.287564	0.114519	-2.51105	0.0120372	0.16298	Bbip1
ENSMUSG00000036114	1859.56	-0.345833	0.137782	-2.51	0.0120733	0.163287	Rpp25l
ENSMUSG00000027347	2544.11	0.632936	0.252187	2.50978	0.0120805	0.163287	Rasgrp1
ENSMUSG00000026547	1613.67	0.548297	0.218555	2.50874	0.0121163	0.163631	Tagln2
ENSMUSG00000032440	567.572	0.476661	0.190034	2.5083	0.0121314	0.163697	Tgfbr2
ENSMUSG00000048779	52.8203	1.0705	0.42701	2.50698	0.0121769	0.16417	P2ry6
ENSMUSG00000022075	2758.98	-0.345057	0.137713	-2.50563	0.0122234	0.164546	Rhobtb2
ENSMUSG00000032116	5059.54	0.262153	0.104628	2.50557	0.0122255	0.164546	Stt3a
ENSMUSG00000021486	7389.76	-0.263751	0.105316	-2.50437	0.012267	0.164958	Prelid1
ENSMUSG00000024799	723.325	-0.409579	0.163565	-2.50408	0.0122769	0.164958	Tm7sf2
ENSMUSG00000116995	1841.92	-0.295879	0.118185	-2.50353	0.0122963	0.165006	Gm21926
ENSMUSG00000043614	812.144	-0.366298	0.146321	-2.50338	0.0123013	0.165006	Vps37d
ENSMUSG00000031902	3362.98	0.289548	0.115786	2.50072	0.012394	0.166108	Nfatc3
ENSMUSG00000027679	1051.39	-0.325338	0.130289	-2.49705	0.0125231	0.167697	Dnajc19
ENSMUSG00000056941	1396.79	-0.287461	0.115144	-2.49654	0.0125411	0.167797	Commd7
ENSMUSG00000042462	3797.25	-0.482994	0.193503	-2.49606	0.0125582	0.167884	Dctpp1
ENSMUSG00000029569	1425.17	0.299766	0.120127	2.49541	0.0125813	0.167995	Tmem168
ENSMUSG00000036422	527.827	-0.530261	0.21251	-2.49523	0.0125877	0.167995	Pcdh8
ENSMUSG00000032281	949.307	-0.557765	0.223578	-2.49473	0.0126054	0.16809	Acsbg1
ENSMUSG00000118030	241.723	0.624414	0.250349	2.49418	0.012625	0.168209	Gm50163
ENSMUSG00000054976	65.5977	0.876352	0.351537	2.49291	0.01267	0.168667	Nyap2
ENSMUSG00000025226	387.303	-0.416138	0.166958	-2.49247	0.0126858	0.168736	Fbxl15
ENSMUSG00000024346	2979.76	-0.307053	0.123239	-2.49153	0.0127195	0.168914	Pfdn1
ENSMUSG00000038000	1414.17	-0.304239	0.122111	-2.4915	0.0127205	0.168914	Acd
ENSMUSG00000038286	585.618	-0.344659	0.138363	-2.49098	0.0127392	0.169021	Bphl
ENSMUSG00000024290	4188.82	0.288514	0.115842	2.49058	0.0127535	0.169069	Rock1
ENSMUSG00000021411	180.291	0.677262	0.272147	2.48859	0.0128251	0.169877	Pxdc1
ENSMUSG00000024012	12298.9	-0.266331	0.107062	-2.48763	0.0128597	0.170178	Mtch1
ENSMUSG00000027452	2543.46	-0.536938	0.215885	-2.48715	0.0128771	0.170178	Acss1
ENSMUSG00000029156	806.802	0.314909	0.126633	2.48678	0.0128904	0.170178	Sgcb
ENSMUSG00000032727	1836.37	0.321598	0.129331	2.48662	0.0128964	0.170178	Mier3
ENSMUSG00000030532	484.467	-0.360698	0.145069	-2.48639	0.0129045	0.170178	Hddc3
ENSMUSG00000041058	1758.35	0.275533	0.110835	2.48596	0.0129201	0.170178	Wwp1
ENSMUSG00000036197	3261.8	0.314477	0.126505	2.48588	0.012923	0.170178	Gxylt1
ENSMUSG00000021720	300.447	-0.462758	0.186233	-2.48484	0.0129611	0.170538	Rnf180
ENSMUSG00000087370	1313.31	0.373119	0.150191	2.48429	0.0129811	0.170597	Tmem170b
ENSMUSG00000026478	4188.97	0.369053	0.148581	2.48386	0.0129968	0.170597	Lamc1
ENSMUSG00000028782	2054.21	-0.56558	0.227705	-2.48383	0.0129979	0.170597	Adgrb2
ENSMUSG00000095105	94.1458	-0.783473	0.315767	-2.48117	0.013095	0.171683	Edaradd
ENSMUSG00000047965	1294.49	-0.317124	0.127858	-2.48028	0.0131279	0.171683	Rpl9-ps7
ENSMUSG00000073705	1145.54	-0.364585	0.146997	-2.48021	0.0131304	0.171683	Cenps
ENSMUSG00000002379	1817.56	-0.341099	0.137532	-2.48014	0.013133	0.171683	Ndufa11
ENSMUSG00000041453	8448.86	-0.336583	0.135714	-2.4801	0.0131347	0.171683	Rpl21
ENSMUSG00000013997	1174.25	-0.290816	0.117279	-2.47968	0.0131499	0.171739	Nit1
ENSMUSG00000000088	5148.61	-0.263481	0.106277	-2.4792	0.0131679	0.171833	Cox5a
ENSMUSG00000034158	6578.66	0.298926	0.120632	2.47799	0.0132125	0.172273	Lrrc58
ENSMUSG00000026641	4023.36	-0.297531	0.120092	-2.47752	0.0132298	0.172279	Usf1
ENSMUSG00000024667	758.955	-0.348588	0.140708	-2.47739	0.0132347	0.172279	Tmem216
ENSMUSG00000052446	1101.22	0.336917	0.13604	2.4766	0.013264	0.172519	Zfp961
ENSMUSG00000020513	334.706	-0.444521	0.179585	-2.47527	0.0133135	0.173021	Tubd1
ENSMUSG00000057388	3367	-0.30008	0.121309	-2.47367	0.0133732	0.173654	Mrpl18
ENSMUSG00000032875	3081.24	0.324649	0.13129	2.47277	0.013407	0.173951	Arhgef17
ENSMUSG00000026201	2364.11	-0.287207	0.116177	-2.47216	0.0134301	0.174108	Stk16
ENSMUSG00000040097	5779.6	-0.252557	0.102175	-2.47179	0.0134437	0.174142	Flywch1
ENSMUSG00000087412	554.165	-0.399454	0.161648	-2.47114	0.0134683	0.174308	Gm15501
ENSMUSG00000054099	364.799	0.585705	0.237044	2.47087	0.0134785	0.174308	Slc25a40
ENSMUSG00000024781	634.874	0.385728	0.156188	2.46964	0.013525	0.174767	Lipa
ENSMUSG00000050552	808.915	-0.436349	0.176738	-2.46891	0.0135527	0.174877	Lamtor4
ENSMUSG00000033054	1858.15	0.289506	0.117265	2.46883	0.0135556	0.174877	Npat
ENSMUSG00000026469	3647.73	0.349943	0.141798	2.4679	0.0135908	0.175189	Xpr1
ENSMUSG00000035027	5676.83	-0.249251	0.101105	-2.46528	0.0136908	0.176334	Map2k2
ENSMUSG00000029878	88.9512	1.16896	0.474288	2.46467	0.0137139	0.17637	Dbpht2
ENSMUSG00000027684	989.659	0.555754	0.225527	2.46424	0.0137303	0.17637	Mecom
ENSMUSG00000021822	216.092	0.610734	0.247846	2.46417	0.013733	0.17637	Plau
ENSMUSG00000020232	2832.02	-0.257673	0.104574	-2.46404	0.013738	0.17637	Hmg20b
ENSMUSG00000030518	192.202	0.717579	0.291412	2.46242	0.0138001	0.177017	Fam189a1
ENSMUSG00000029313	1217.8	0.407657	0.16557	2.46215	0.0138108	0.177017	Aff1
ENSMUSG00000091337	11804.1	-0.289953	0.117794	-2.46152	0.0138349	0.177053	Eid1
ENSMUSG00000037740	1331.31	-0.337437	0.137091	-2.46141	0.0138393	0.177053	Mrps26
ENSMUSG00000074274	145.527	2.37143	0.963522	2.46121	0.0138471	0.177053	D930028M14Rik
ENSMUSG00000018923	709.651	-0.390634	0.158781	-2.4602	0.0138858	0.177405	Med11
ENSMUSG00000029632	6184.24	-0.339746	0.138173	-2.45885	0.0139382	0.177931	Ndufa4
ENSMUSG00000027820	907.608	0.577035	0.234773	2.45784	0.0139775	0.178267	Mme
ENSMUSG00000026203	1237.18	-0.280299	0.114054	-2.4576	0.013987	0.178267	Dnajb2
ENSMUSG00000039163	416.509	-0.395974	0.161189	-2.45658	0.0140266	0.178503	Cmc1
ENSMUSG00000026810	1193.99	-0.362389	0.14752	-2.45655	0.014028	0.178503	Dpm2
ENSMUSG00000031266	469.466	0.392934	0.159975	2.45622	0.0140406	0.178519	Gla
ENSMUSG00000005575	5378.82	-0.238568	0.0971709	-2.45513	0.0140833	0.178823	Ube2m
ENSMUSG00000038712	1135.6	-0.311023	0.126688	-2.45504	0.0140871	0.178823	Mindy1
ENSMUSG00000001158	1959.05	-0.30117	0.122722	-2.45409	0.0141241	0.179052	Snrnp27
ENSMUSG00000039474	536.959	0.399239	0.162689	2.454	0.0141277	0.179052	Wfs1
ENSMUSG00000025868	1363.67	-0.321622	0.131161	-2.4521	0.0142024	0.179855	Higd2a
ENSMUSG00000027860	408.783	0.45186	0.184306	2.45169	0.0142188	0.179919	Vangl1
ENSMUSG00000063362	1451.84	0.281634	0.114887	2.45139	0.0142305	0.179924	Alg11
ENSMUSG00000098649	28.2024	1.24622	0.508483	2.45087	0.0142512	0.180039	Gm27199
ENSMUSG00000023104	4957.7	-0.28127	0.114776	-2.45059	0.0142623	0.180039	Rfc2
ENSMUSG00000100755	910.609	-0.403886	0.164887	-2.44946	0.0143069	0.180458	Rps23-ps1
ENSMUSG00000033849	74.5388	0.93377	0.381274	2.44908	0.0143223	0.180509	B3galt2
ENSMUSG00000053129	45.1243	1.5357	0.627231	2.44837	0.0143503	0.180718	Gsx1
ENSMUSG00000044201	2001.39	-0.317067	0.129552	-2.44741	0.0143888	0.181059	Cdc25c
ENSMUSG00000030093	1308.2	-0.590246	0.241227	-2.44685	0.0144112	0.181197	Wnt7a
ENSMUSG00000029861	1613.89	-0.320591	0.13108	-2.44576	0.0144548	0.181573	Fam131b
ENSMUSG00000108592	50.0949	-0.86979	0.355665	-2.44553	0.014464	0.181573	Gm38973
ENSMUSG00000090952	179.108	-0.505715	0.206838	-2.44498	0.0144858	0.181703	Gm17251
ENSMUSG00000097326	130.948	-0.733186	0.300262	-2.44182	0.0146136	0.183161	A330048O09Rik
ENSMUSG00000037295	508.225	0.431295	0.1767	2.44084	0.0146533	0.183514	Ldlrap1
ENSMUSG00000021040	2090.04	-0.372197	0.152541	-2.43998	0.0146882	0.183682	Slirp
ENSMUSG00000036306	1885.9	-0.274551	0.112524	-2.43993	0.0146899	0.183682	Lzts1
ENSMUSG00000046447	1107.16	0.662643	0.271775	2.43821	0.0147603	0.184214	Camk2n1
ENSMUSG00000051989	1002.68	-0.385788	0.158232	-2.43812	0.014764	0.184214	Smim11
ENSMUSG00000028496	2891.71	0.356095	0.146058	2.43803	0.0147674	0.184214	Mllt3
ENSMUSG00000096942	1659.07	-0.396378	0.162618	-2.43748	0.0147901	0.184266	Rps19-ps6
ENSMUSG00000030688	347.909	-0.50457	0.207017	-2.43733	0.014796	0.184266	Stard10
ENSMUSG00000059921	466.561	0.70413	0.288923	2.43708	0.0148064	0.184266	Unc5c
ENSMUSG00000017607	24.9217	-1.78648	0.733235	-2.43644	0.0148325	0.184447	Tns4
ENSMUSG00000015095	1884.16	-0.272101	0.111743	-2.43507	0.014889	0.185005	Fbxw5
ENSMUSG00000057729	120.433	-0.695182	0.285575	-2.43432	0.0149196	0.18524	Prtn3
ENSMUSG00000023868	595.65	0.41177	0.1692	2.43362	0.0149485	0.185341	Pde10a
ENSMUSG00000026393	1460.8	0.288726	0.118643	2.43356	0.0149512	0.185341	Nek7
ENSMUSG00000040322	1372.01	0.432283	0.177745	2.43204	0.0150142	0.185715	Slc25a24
ENSMUSG00000009394	67.221	0.863686	0.355134	2.432	0.0150159	0.185715	Syn2
ENSMUSG00000054364	4527.22	0.325916	0.134013	2.43198	0.0150165	0.185715	Rhob
ENSMUSG00000050628	1847.86	-0.345172	0.142014	-2.43055	0.0150758	0.186303	Ubald2
ENSMUSG00000074797	4078	-0.302544	0.124511	-2.42986	0.0151046	0.186514	Itpa
ENSMUSG00000038618	735.092	-0.358858	0.147705	-2.42955	0.0151174	0.186526	Rassf7
ENSMUSG00000036825	3465.69	0.338343	0.139313	2.42866	0.0151549	0.186844	Ssx2ip
ENSMUSG00000037239	1732.66	-0.415944	0.171291	-2.42828	0.0151705	0.18689	Spred3
ENSMUSG00000038932	83.2694	0.813667	0.335308	2.42662	0.0152401	0.187483	Tcfl5
ENSMUSG00000073664	1064.9	0.404668	0.166773	2.42646	0.0152468	0.187483	Nbeal1
ENSMUSG00000028545	668.603	-0.340418	0.140304	-2.42629	0.0152541	0.187483	Bend5
ENSMUSG00000032526	444.871	-0.42998	0.177299	-2.42516	0.0153015	0.187614	Ss18l2
ENSMUSG00000039782	402.09	0.595932	0.245741	2.42504	0.0153066	0.187614	Cpeb2
ENSMUSG00000056870	1304.51	0.387407	0.159756	2.42499	0.0153089	0.187614	Gulp1
ENSMUSG00000015852	276.831	1.48032	0.610488	2.42481	0.0153164	0.187614	Fcrls
ENSMUSG00000103009	640.049	-0.384441	0.158569	-2.42444	0.0153321	0.187614	Gm4430
ENSMUSG00000086119	568.707	-0.417485	0.172205	-2.42435	0.0153357	0.187614	Gm2415
ENSMUSG00000002771	71.0421	1.07425	0.443407	2.42272	0.0154048	0.18818	Grin2d
ENSMUSG00000046876	653.026	0.468664	0.193447	2.4227	0.0154057	0.18818	Atxn1
ENSMUSG00000070394	1332.29	-0.381476	0.157513	-2.42188	0.0154405	0.18846	Tmem256
ENSMUSG00000025499	2488.28	-0.32577	0.134538	-2.4214	0.0154609	0.188564	Hras
ENSMUSG00000037465	1029.53	0.351323	0.145144	2.42052	0.0154984	0.188635	Klf10
ENSMUSG00000031241	36.6354	1.42538	0.588895	2.42043	0.0155021	0.188635	Tbx22
ENSMUSG00000058833	1355.64	-0.401477	0.16587	-2.42042	0.0155024	0.188635	Rex1bd
ENSMUSG00000037204	1300.49	-0.34474	0.142558	-2.41825	0.0155953	0.189619	Atg101
ENSMUSG00000030598	336.57	-0.473145	0.195693	-2.41779	0.0156149	0.189712	Fbxo17
ENSMUSG00000058099	99.2663	0.748338	0.309552	2.41749	0.015628	0.189726	Nfam1
ENSMUSG00000035864	603.406	0.683304	0.28271	2.41698	0.0156499	0.189847	Syt1
ENSMUSG00000000740	30930.6	-0.34745	0.14385	-2.41536	0.0157198	0.190548	Rpl13
ENSMUSG00000017724	1037.61	-0.445255	0.18438	-2.41488	0.0157404	0.190652	Etv4
ENSMUSG00000030084	7821.81	0.376645	0.156046	2.41369	0.0157921	0.191011	Plxna1
ENSMUSG00000021948	1091.97	0.328914	0.136273	2.41364	0.0157941	0.191011	Prkcd
ENSMUSG00000019738	1301.34	-0.359319	0.148917	-2.41288	0.0158271	0.191029	Polr2i
ENSMUSG00000022816	10190.9	0.423298	0.175434	2.41286	0.0158277	0.191029	Fstl1
ENSMUSG00000026395	69.0676	1.04766	0.434213	2.41277	0.0158317	0.191029	Ptprc
ENSMUSG00000028159	277.343	-0.595939	0.247069	-2.41203	0.015864	0.191156	Dapp1
ENSMUSG00000030092	87.0419	1.00406	0.41628	2.41197	0.0158664	0.191156	Cntn6
ENSMUSG00000005533	6264.51	0.270864	0.112318	2.41159	0.0158831	0.191213	Igf1r
ENSMUSG00000041891	3367.37	0.312167	0.129527	2.41005	0.0159502	0.191875	Lman1
ENSMUSG00000006498	21231.8	0.268158	0.111358	2.40807	0.0160372	0.192775	Ptbp1
ENSMUSG00000073489	22.4073	1.50756	0.626202	2.40747	0.0160635	0.192945	Ifi204
ENSMUSG00000040591	1893.64	-0.260619	0.108316	-2.40611	0.0161236	0.19352	1110051M20Rik
ENSMUSG00000039904	78.413	-0.772898	0.321299	-2.40554	0.0161486	0.193674	Gpr37
ENSMUSG00000002083	567.755	0.494725	0.205742	2.40458	0.0161909	0.194034	Bbc3
ENSMUSG00000020189	1402.15	0.304026	0.12647	2.40394	0.0162193	0.194227	Osbpl8
ENSMUSG00000058546	23557.6	-0.357554	0.148784	-2.40318	0.0162532	0.194453	Rpl23a
ENSMUSG00000022843	1042.54	0.353695	0.147191	2.40297	0.0162627	0.194453	Clcn2
ENSMUSG00000069310	272.83	-0.443116	0.184587	-2.40058	0.0163689	0.195576	H3c3
ENSMUSG00000029713	10510.7	-0.234476	0.0977045	-2.39985	0.0164018	0.195769	Gnb2
ENSMUSG00000022400	5328.16	-0.249831	0.104111	-2.39967	0.0164098	0.195769	Rbx1
ENSMUSG00000052593	2897.95	0.256081	0.106731	2.39932	0.0164255	0.195809	Adam17
ENSMUSG00000030465	1334.06	0.307496	0.128195	2.39865	0.0164558	0.195958	Psd3
ENSMUSG00000009470	16702.3	0.269151	0.112217	2.39849	0.0164627	0.195958	Tnpo1
ENSMUSG00000004872	196.11	1.61933	0.675438	2.39744	0.0165099	0.196372	Pax3
ENSMUSG00000021967	1145.93	-0.351693	0.146741	-2.3967	0.0165437	0.196627	Mrpl57
ENSMUSG00000020440	6745.99	-0.276182	0.11525	-2.39637	0.0165583	0.196653	Arf5
ENSMUSG00000040189	190.814	0.677764	0.282865	2.39607	0.016572	0.196669	Ccdc114
ENSMUSG00000019066	408.546	-0.401322	0.167527	-2.39556	0.0165949	0.196793	Rab3d
ENSMUSG00000028626	642.778	0.582798	0.243547	2.39296	0.0167129	0.198045	Col9a2
ENSMUSG00000038718	2135.87	0.481367	0.201308	2.3912	0.0167933	0.198753	Pbx3
ENSMUSG00000023022	3193.91	-0.357118	0.149353	-2.3911	0.0167978	0.198753	Lima1
ENSMUSG00000018761	1989.44	-0.281545	0.117763	-2.39077	0.0168133	0.198788	Mpdu1
ENSMUSG00000023015	10285.3	-0.24212	0.101385	-2.38812	0.0169349	0.200076	Racgap1
ENSMUSG00000035964	328.047	0.518964	0.217357	2.38761	0.0169581	0.200202	Tmem59l
ENSMUSG00000039377	96.0893	0.641097	0.268609	2.38673	0.016999	0.200535	Hlx
ENSMUSG00000040680	35.0721	-1.29018	0.540783	-2.38576	0.0170437	0.200814	Kremen2
ENSMUSG00000061650	1516.06	-0.268244	0.112452	-2.38541	0.01706	0.200814	Med9
ENSMUSG00000032615	759.512	-0.327446	0.137271	-2.3854	0.0170606	0.200814	Nt5m
ENSMUSG00000026177	45.7236	1.28422	0.538735	2.38376	0.0171366	0.201439	Slc11a1
ENSMUSG00000037894	35006.4	-0.353604	0.148342	-2.38371	0.0171392	0.201439	H2az1
ENSMUSG00000028541	2417.61	-0.266745	0.111933	-2.38309	0.0171681	0.20163	B4galt2
ENSMUSG00000005142	1046.71	0.279026	0.117107	2.38265	0.0171884	0.201658	Man2b1
ENSMUSG00000022956	2976.5	-0.304217	0.127689	-2.38249	0.017196	0.201658	Atp5o
ENSMUSG00000026482	1681.24	0.29142	0.122429	2.38031	0.0172979	0.202703	Rgl1
ENSMUSG00000035173	1545.27	0.294414	0.123781	2.3785	0.0173831	0.203552	Ccdc186
ENSMUSG00000021103	1717.28	-0.292404	0.123002	-2.37723	0.0174434	0.204107	Mnat1
ENSMUSG00000017453	465.478	0.498319	0.209752	2.37575	0.0175133	0.204774	Pipox
ENSMUSG00000037594	395.014	-0.373704	0.157327	-2.37533	0.0175333	0.204814	Clba1
ENSMUSG00000097287	413.944	-0.410285	0.172752	-2.375	0.017549	0.204814	D130017N08Rik
ENSMUSG00000099966	391.727	-0.405006	0.170539	-2.37486	0.0175555	0.204814	2810402E24Rik
ENSMUSG00000045377	295.915	0.572262	0.241071	2.37383	0.0176046	0.205236	Tmem88
ENSMUSG00000052613	63.8297	1.1512	0.485256	2.37236	0.0176748	0.205769	Pcdh15
ENSMUSG00000020173	315.65	0.411173	0.17332	2.37233	0.0176763	0.205769	Cobl
ENSMUSG00000018585	1128.38	-0.440806	0.185837	-2.372	0.0176921	0.205802	Atox1
ENSMUSG00000042286	1198.41	0.570639	0.240724	2.37051	0.0177633	0.206479	Stab1
ENSMUSG00000019158	622.584	-0.419929	0.17722	-2.36953	0.0178109	0.206809	Tmem160
ENSMUSG00000038803	3651.01	-0.369401	0.155906	-2.36938	0.0178177	0.206809	Ost4
ENSMUSG00000046844	1251.25	0.326406	0.137782	2.369	0.0178363	0.206873	Vat1l
ENSMUSG00000013698	11901.9	-0.292834	0.12363	-2.36863	0.0178543	0.206929	Pea15a
ENSMUSG00000029381	3380.67	0.265255	0.112059	2.36709	0.0179283	0.207549	Shroom3
ENSMUSG00000039005	52.6687	0.965925	0.408087	2.36696	0.017935	0.207549	Tlr4
ENSMUSG00000020580	3853.16	0.255327	0.107883	2.36671	0.017947	0.207549	Rock2
ENSMUSG00000006728	32652.9	-0.243433	0.102924	-2.36517	0.018022	0.208265	Cdk4
ENSMUSG00000052364	534.758	0.509106	0.215287	2.36477	0.0180411	0.208312	B630019K06Rik
ENSMUSG00000061244	3902.9	0.277544	0.117377	2.36454	0.0180524	0.208312	Exoc5
ENSMUSG00000026568	1043.89	-0.314902	0.133221	-2.36375	0.0180909	0.208604	Mpc2
ENSMUSG00000029343	35.3921	1.7156	0.725928	2.36331	0.0181123	0.208699	Crybb1
ENSMUSG00000050830	137.307	-0.947671	0.401052	-2.36296	0.0181295	0.208746	Vwc2
ENSMUSG00000073792	539.341	0.448124	0.189706	2.36221	0.0181665	0.208871	Alg6
ENSMUSG00000026365	76.2931	0.912644	0.386387	2.36199	0.018177	0.208871	Cfh
ENSMUSG00000027363	3005.68	0.242793	0.102816	2.36144	0.0182043	0.208871	Usp8
ENSMUSG00000058656	229.797	0.439273	0.186025	2.36137	0.0182077	0.208871	Samd12
ENSMUSG00000019194	23.4653	1.35895	0.575513	2.36128	0.0182118	0.208871	Scn1b
ENSMUSG00000073423	698.246	-0.341193	0.144504	-2.36113	0.0182194	0.208871	Zfp414
ENSMUSG00000032625	229.972	0.675733	0.286331	2.35997	0.0182765	0.209374	Thsd7a
ENSMUSG00000034640	972.898	0.337494	0.143058	2.35914	0.0183175	0.209663	Tiparp
ENSMUSG00000062352	821.113	-0.332696	0.141037	-2.35892	0.0183281	0.209663	Itgb1bp1
ENSMUSG00000035898	2307.23	0.261666	0.110986	2.35765	0.0183912	0.210046	Uba6
ENSMUSG00000000743	3954.47	-0.295096	0.12517	-2.35756	0.0183957	0.210046	Chmp1a
ENSMUSG00000026109	97.8502	-0.63009	0.267297	-2.35726	0.0184102	0.210046	Tmeff2
ENSMUSG00000039470	813.984	0.360731	0.153035	2.35717	0.0184147	0.210046	Zdhhc2
ENSMUSG00000057036	668.164	-0.370861	0.157388	-2.35634	0.018456	0.210367	Gm7536
ENSMUSG00000068748	8608.82	-0.543121	0.230531	-2.35596	0.018475	0.210432	Ptprz1
ENSMUSG00000027673	3319.61	-0.290087	0.123216	-2.35429	0.0185579	0.211188	Ndufb5
ENSMUSG00000020911	86.161	-2.45888	1.04451	-2.35409	0.0185681	0.211188	Krt19
ENSMUSG00000031558	2683.78	1.04338	0.443325	2.35354	0.0185954	0.211348	Slit2
ENSMUSG00000044501	336.445	0.429421	0.182506	2.35292	0.0186267	0.211552	Zfp758
ENSMUSG00000030806	953.246	-0.389262	0.165488	-2.35221	0.018662	0.211801	Stx1b
ENSMUSG00000045962	11484	0.253762	0.10793	2.35117	0.0187144	0.212244	Wnk1
ENSMUSG00000033192	93.7691	0.72136	0.306939	2.35017	0.0187646	0.212644	Lpcat2
ENSMUSG00000097204	263.403	-0.44485	0.189303	-2.34994	0.0187765	0.212644	Gm17690
ENSMUSG00000040606	2338.68	-0.34801	0.148118	-2.34955	0.0187961	0.212709	Kazn
ENSMUSG00000046761	236.364	-0.51752	0.220296	-2.3492	0.0188136	0.212709	Fam83h
ENSMUSG00000050538	442.606	-0.398341	0.169594	-2.34879	0.0188343	0.212709	B230217C12Rik
ENSMUSG00000032060	35.9721	-1.39962	0.595895	-2.34876	0.0188359	0.212709	Cryab
ENSMUSG00000029438	6823.54	-0.255295	0.108732	-2.34792	0.0188787	0.21304	Bcl7a
ENSMUSG00000005958	1381.43	0.493424	0.210224	2.34714	0.0189183	0.213335	Ephb3
ENSMUSG00000050471	1418.61	-0.270526	0.115284	-2.34661	0.018945	0.213484	Fam118b
ENSMUSG00000004356	3463.38	0.308562	0.13152	2.34612	0.0189699	0.213613	Utp20
ENSMUSG00000003283	43.2297	1.05859	0.451565	2.34427	0.0190645	0.214384	Hck
ENSMUSG00000031608	1556.92	0.399575	0.170449	2.34425	0.0190654	0.214384	Galnt7
ENSMUSG00000054091	2108	-0.348056	0.14854	-2.34319	0.0191196	0.214693	1810037I17Rik
ENSMUSG00000024726	1058.42	0.323777	0.138178	2.34318	0.0191199	0.214693	Carnmt1
ENSMUSG00000069184	171.861	0.54264	0.23166	2.3424	0.0191601	0.214992	Zfp72
ENSMUSG00000071176	1706.56	0.314646	0.134377	2.34152	0.0192052	0.215345	Arhgef10
ENSMUSG00000002222	4111.03	0.279087	0.119237	2.3406	0.0192527	0.215489	Rmnd5a
ENSMUSG00000024018	1160.36	-0.290985	0.124329	-2.34045	0.0192605	0.215489	Ccdc167
ENSMUSG00000025362	26253.9	-0.314253	0.134274	-2.34039	0.0192637	0.215489	Rps26
ENSMUSG00000068579	46.3939	-0.866237	0.370208	-2.33986	0.0192908	0.215489	Rpl7a-ps3
ENSMUSG00000054226	1046.14	-0.289972	0.12393	-2.33981	0.0192933	0.215489	Tprkb
ENSMUSG00000046822	1157.78	-0.3484	0.148908	-2.33969	0.0192996	0.215489	Slc39a3
ENSMUSG00000033287	2476.94	-0.32657	0.139604	-2.33926	0.0193217	0.215585	Kctd17
ENSMUSG00000039842	1058.88	0.335834	0.143587	2.33889	0.0193411	0.215649	Mcph1
ENSMUSG00000115684	309.897	-0.74421	0.31831	-2.33801	0.019387	0.216009	Gm6087
ENSMUSG00000062981	2931.6	-0.296907	0.12705	-2.33693	0.0194428	0.216261	Mrpl42
ENSMUSG00000084106	2291.89	-0.260622	0.11153	-2.33678	0.0194505	0.216261	Gm6136
ENSMUSG00000056755	22.1247	1.49402	0.639348	2.33678	0.0194505	0.216261	Grm7
ENSMUSG00000021451	879.565	0.378483	0.162053	2.33556	0.0195142	0.216817	Sema4d
ENSMUSG00000021585	853.561	0.42926	0.183848	2.33486	0.0195507	0.216848	Cast
ENSMUSG00000026288	196.243	0.641878	0.274919	2.33478	0.0195547	0.216848	Inpp5d
ENSMUSG00000014592	3194.48	0.33478	0.143392	2.33472	0.019558	0.216848	Camta1
ENSMUSG00000074909	1736.33	0.282252	0.120923	2.33416	0.0195876	0.217024	Ranbp6
ENSMUSG00000020363	542.957	0.435677	0.186782	2.33254	0.0196721	0.217518	Gfpt2
ENSMUSG00000078771	33.4606	1.16756	0.500554	2.33253	0.019673	0.217518	Evi2a
ENSMUSG00000028552	2559.59	0.283049	0.121349	2.33252	0.0196733	0.217518	Eps15
ENSMUSG00000030302	372.321	-0.414533	0.177743	-2.33221	0.0196896	0.217546	Atp2b2
ENSMUSG00000048279	2197.29	0.330944	0.14196	2.33125	0.0197402	0.217953	Sacs
ENSMUSG00000024697	284.296	-0.737811	0.316539	-2.33087	0.0197603	0.218023	Gna14
ENSMUSG00000038214	3045.37	0.335576	0.144019	2.33009	0.0198015	0.218181	Bend3
ENSMUSG00000053963	86.714	-1.16091	0.498229	-2.33008	0.0198021	0.218181	Stum
ENSMUSG00000048755	1459.75	-0.35899	0.154098	-2.32962	0.0198262	0.218295	Mcat
ENSMUSG00000047721	1807.42	-0.398081	0.170964	-2.32845	0.0198881	0.218824	Bola2
ENSMUSG00000028072	44.431	1.71994	0.738786	2.32806	0.019909	0.218902	Ntrk1
ENSMUSG00000070509	4000.2	0.287771	0.123701	2.32635	0.0199999	0.21975	Rgma
ENSMUSG00000027329	1544.52	-0.373569	0.160614	-2.32588	0.0200251	0.219812	Spef1
ENSMUSG00000067786	64029.1	0.451819	0.194294	2.32544	0.0200482	0.219812	Nnat
ENSMUSG00000078881	28.8941	-1.73077	0.744397	-2.32506	0.0200686	0.219812	Gm14434
ENSMUSG00000097621	24.7509	1.17485	0.505307	2.32502	0.0200711	0.219812	Gm26562
ENSMUSG00000042197	4088.99	0.2636	0.113379	2.32494	0.020075	0.219812	Zfp451
ENSMUSG00000031950	2339.44	-0.275551	0.118622	-2.32294	0.0201823	0.220729	Gabarapl2
ENSMUSG00000033207	42.3005	1.02492	0.441287	2.32257	0.0202022	0.220729	Mamdc2
ENSMUSG00000028678	4307.46	-0.252099	0.108546	-2.32251	0.0202057	0.220729	Kif2c
ENSMUSG00000071604	108.111	0.746936	0.32163	2.32234	0.0202144	0.220729	Fam189a2
ENSMUSG00000038412	2476.53	-0.305312	0.131504	-2.3217	0.0202492	0.220788	Higd1a
ENSMUSG00000027965	25.6132	1.34037	0.577332	2.32166	0.0202511	0.220788	Olfm3
ENSMUSG00000029608	138.048	0.915322	0.394289	2.32145	0.0202627	0.220788	Rph3a
ENSMUSG00000031451	520.494	0.555427	0.239283	2.32121	0.0202755	0.220788	Gas6
ENSMUSG00000030798	27.525	1.21197	0.522329	2.32032	0.0203236	0.221161	Cd37
ENSMUSG00000025742	1604.89	0.296019	0.127631	2.31934	0.0203764	0.221583	Prps2
ENSMUSG00000022658	3382.35	-0.346513	0.149446	-2.31866	0.0204137	0.221836	Tagln3
ENSMUSG00000020137	1550.61	0.311617	0.134466	2.31744	0.0204798	0.222257	Thap2
ENSMUSG00000040652	3615.69	-0.310885	0.134154	-2.31738	0.0204833	0.222257	Oaz2
ENSMUSG00000024007	3630.6	-0.26315	0.113565	-2.31717	0.0204944	0.222257	Ppil1
ENSMUSG00000082691	1110.42	-0.397927	0.171801	-2.31621	0.0205468	0.222584	Dynlt1-ps1
ENSMUSG00000036362	29.2977	1.44948	0.625826	2.3161	0.0205527	0.222584	P2ry13
ENSMUSG00000026480	129.051	0.761137	0.328676	2.31576	0.0205711	0.222632	Ncf2
ENSMUSG00000026623	4160.73	0.234058	0.101086	2.31544	0.020589	0.222673	Lpgat1
ENSMUSG00000047281	192.215	-2.04685	0.884504	-2.31412	0.0206612	0.223301	Sfn
ENSMUSG00000024976	3633.41	0.280923	0.121636	2.30954	0.0209136	0.225875	Shoc2
ENSMUSG00000015092	4089.67	-0.295377	0.127915	-2.30916	0.0209345	0.225934	Edf1
ENSMUSG00000030838	100.49	-0.650514	0.281739	-2.30893	0.0209475	0.225934	Ush1c
ENSMUSG00000021952	2820.82	0.29488	0.127762	2.30805	0.0209966	0.226256	Xpo4
ENSMUSG00000030868	2641.32	-0.240221	0.104088	-2.30788	0.0210059	0.226256	Dctn5
ENSMUSG00000036800	40.4685	1.32241	0.573129	2.30735	0.0210354	0.226397	Fam135b
ENSMUSG00000073490	38.1661	1.17869	0.51089	2.30713	0.0210476	0.226397	Ifi207
ENSMUSG00000026604	942.92	0.596935	0.258768	2.30684	0.021064	0.22642	Ptpn14
ENSMUSG00000029394	6628.99	-0.227649	0.0987378	-2.30559	0.0211335	0.226984	Cdk2ap1
ENSMUSG00000016495	705.389	-0.302776	0.131342	-2.30525	0.0211523	0.226984	Plgrkt
ENSMUSG00000052516	2157.83	-0.428561	0.185916	-2.30513	0.0211594	0.226984	Robo2
ENSMUSG00000028070	1856.69	-0.273718	0.118774	-2.30453	0.0211929	0.22719	Naxe
ENSMUSG00000037119	4198.27	0.240324	0.104312	2.3039	0.0212282	0.227414	Fam91a1
ENSMUSG00000052142	25.475	1.24425	0.540301	2.30289	0.0212853	0.227872	Rasal3
ENSMUSG00000117725	472.928	-0.344476	0.149651	-2.30185	0.0213434	0.228293	Gm50240
ENSMUSG00000073413	31.2921	-1.14932	0.499339	-2.30168	0.0213534	0.228293	Ly6g6d
ENSMUSG00000038991	5588.87	0.271306	0.117922	2.30072	0.0214077	0.228606	Txndc5
ENSMUSG00000036748	3787.54	-0.306156	0.133074	-2.30065	0.0214115	0.228606	Cuedc2
ENSMUSG00000025204	2078.89	-0.382178	0.166211	-2.29935	0.0214851	0.229237	Ndufb8
ENSMUSG00000028551	635.425	-0.498329	0.216756	-2.29903	0.0215033	0.229277	Cdkn2c
ENSMUSG00000068742	1222.81	0.325506	0.141644	2.29806	0.0215585	0.229556	Cry2
ENSMUSG00000021171	1924.16	0.297555	0.129481	2.29805	0.0215588	0.229556	Esyt2
ENSMUSG00000040021	3073.66	0.252372	0.109832	2.2978	0.0215729	0.229556	Lats1
ENSMUSG00000024993	1021.74	0.323135	0.140656	2.29735	0.0215987	0.229628	Fam45a
ENSMUSG00000086851	23.0521	-1.2225	0.532188	-2.29712	0.0216121	0.229628	A430108G06Rik
ENSMUSG00000031278	1452.41	0.433702	0.188819	2.29692	0.0216232	0.229628	Acsl4
ENSMUSG00000054034	268.192	-0.608924	0.265207	-2.29603	0.0216743	0.229839	Tceal5
ENSMUSG00000040258	1196.76	-1.14694	0.499563	-2.29588	0.0216828	0.229839	Nxph4
ENSMUSG00000023484	36.0161	-1.70114	0.740976	-2.29581	0.0216865	0.229839	Prph
ENSMUSG00000006575	1904.36	-0.383594	0.167118	-2.29535	0.0217133	0.2299	Rundc3a
ENSMUSG00000040624	1159.86	0.361013	0.15729	2.29521	0.0217212	0.2299	Plekhg1
ENSMUSG00000087006	380.593	-0.616384	0.26859	-2.29488	0.0217398	0.229943	Gm13889
ENSMUSG00000068699	1014.42	0.619064	0.269914	2.29356	0.0218155	0.230536	Flnc
ENSMUSG00000018570	590.042	-0.348666	0.152035	-2.29333	0.0218291	0.230536	2810408A11Rik
ENSMUSG00000020828	217.274	0.448268	0.195481	2.29315	0.0218395	0.230536	Pld2
ENSMUSG00000025037	1563.11	0.348684	0.152091	2.29261	0.0218707	0.230712	Maoa
ENSMUSG00000003072	6179.85	-0.292217	0.127493	-2.29202	0.0219045	0.230764	Atp5d
ENSMUSG00000045259	51.2228	-0.782136	0.341244	-2.29202	0.0219047	0.230764	Klhdc9
ENSMUSG00000033066	432.564	0.587358	0.256372	2.29103	0.0219615	0.2312	Gas7
ENSMUSG00000028341	60.4791	1.17881	0.514585	2.29079	0.0219753	0.2312	Nr4a3
ENSMUSG00000020333	1297.12	-0.410837	0.17945	-2.28942	0.0220548	0.231883	Acsl6
ENSMUSG00000071658	1553.47	-0.410952	0.179534	-2.28899	0.0220798	0.231992	Gng3
ENSMUSG00000004473	73.9324	-0.67574	0.295248	-2.28872	0.0220957	0.232005	Clec11a
ENSMUSG00000049124	1241.64	-0.449922	0.196648	-2.28795	0.0221403	0.232319	Gm8186
ENSMUSG00000007892	47450.5	-0.477434	0.208696	-2.2877	0.022155	0.23232	Rplp1
ENSMUSG00000021180	413.52	0.349016	0.152653	2.28634	0.0222341	0.232995	Rps6ka5
ENSMUSG00000058806	129.623	0.677455	0.2964	2.28562	0.0222768	0.233288	Col13a1
ENSMUSG00000055322	1338.81	0.448989	0.196549	2.28436	0.0223503	0.23343	Tns1
ENSMUSG00000035107	4289.69	0.314921	0.137867	2.28424	0.0223573	0.23343	Dcbld2
ENSMUSG00000030232	4069.26	0.347649	0.152199	2.28418	0.0223611	0.23343	Aebp2
ENSMUSG00000054263	575.179	0.394555	0.172734	2.28417	0.0223613	0.23343	Lifr
ENSMUSG00000042477	234.176	-2.39422	1.0482	-2.28413	0.0223639	0.23343	Tfap2e
ENSMUSG00000061455	1156.77	0.274931	0.120429	2.28294	0.0224339	0.234006	Stx17
ENSMUSG00000079037	1372.62	0.420186	0.184148	2.28178	0.0225024	0.234566	Prnp
ENSMUSG00000004609	49.7057	1.23163	0.540004	2.28078	0.0225616	0.235029	Cd33
ENSMUSG00000030443	196.567	0.465741	0.204264	2.2801	0.022602	0.235194	Zfp583
ENSMUSG00000079283	458.93	-0.363247	0.159318	-2.28001	0.0226071	0.235194	2310009B15Rik
ENSMUSG00000089726	1143.55	0.441766	0.193827	2.27917	0.022657	0.235558	Mir17hg
ENSMUSG00000050335	30.8241	1.55741	0.683472	2.27867	0.0226868	0.235705	Lgals3
ENSMUSG00000051169	444.798	-0.353365	0.155092	-2.27843	0.0227009	0.235705	Rpusd3
ENSMUSG00000032606	1142.67	-0.300382	0.131858	-2.27807	0.0227227	0.235777	Nicn1
ENSMUSG00000048865	93.5824	0.76697	0.336722	2.27776	0.0227411	0.235814	Arhgap30
ENSMUSG00000083179	335.78	-0.392445	0.172323	-2.27738	0.0227638	0.235895	Gm12693
ENSMUSG00000102117	220.647	-0.556386	0.244433	-2.27623	0.0228321	0.236448	Rpsa-ps1
ENSMUSG00000058351	319.61	-0.422166	0.185489	-2.27596	0.0228482	0.236461	Smim4
ENSMUSG00000091712	45.4477	1.17639	0.516934	2.2757	0.0228638	0.236468	Sec14l5
ENSMUSG00000020610	3679.53	-0.24071	0.105788	-2.27539	0.0228823	0.236505	Amz2
ENSMUSG00000041035	1193.5	-0.332165	0.146015	-2.27486	0.0229143	0.236682	Gm17018
ENSMUSG00000091586	216.722	0.463647	0.204049	2.27223	0.0230726	0.238024	Cyp4f17
ENSMUSG00000031095	3608.33	0.273247	0.120256	2.2722	0.0230743	0.238024	Cul4b
ENSMUSG00000036686	1116.23	0.31662	0.139403	2.27126	0.023131	0.238279	Cc2d1a
ENSMUSG00000028066	2572.77	-0.266758	0.11745	-2.27124	0.0231323	0.238279	Pmf1
ENSMUSG00000048232	1330.44	0.298949	0.131635	2.27105	0.0231441	0.238279	Fbxo10
ENSMUSG00000024217	4113	-0.256809	0.113132	-2.26999	0.023208	0.238782	Snrpc
ENSMUSG00000114797	2504.47	0.359002	0.158241	2.2687	0.0232864	0.239433	Gm49336
ENSMUSG00000027133	2776.25	-0.375647	0.165613	-2.26822	0.0233155	0.239577	Nop10
ENSMUSG00000097121	126.848	-0.517452	0.228193	-2.2676	0.0233535	0.239812	D130020L05Rik
ENSMUSG00000025578	869.91	-0.333868	0.147259	-2.26722	0.0233771	0.239831	Cbx8
ENSMUSG00000028639	61162.1	-0.232744	0.102665	-2.26703	0.0233884	0.239831	Ybx1
ENSMUSG00000020388	664.576	-0.324167	0.143023	-2.26653	0.023419	0.239831	Pdlim4
ENSMUSG00000018381	92.839	0.729965	0.322099	2.26627	0.0234347	0.239831	Abi3
ENSMUSG00000009863	4586.56	-0.266467	0.117588	-2.26611	0.0234449	0.239831	Sdhb
ENSMUSG00000028100	121.97	-0.63248	0.279107	-2.26609	0.0234461	0.239831	Nudt17
ENSMUSG00000049580	715.635	0.315431	0.139227	2.26559	0.0234764	0.239986	Tsku
ENSMUSG00000040280	85.0565	-0.734364	0.324299	-2.26446	0.0235457	0.240442	Ndufa4l2
ENSMUSG00000074088	5405.97	-0.258583	0.114196	-2.26437	0.0235513	0.240442	Snrnp40
ENSMUSG00000024921	2236.12	0.350432	0.154776	2.26412	0.0235667	0.240444	Smarca2
ENSMUSG00000022698	8870.47	0.306704	0.135485	2.26375	0.0235897	0.240524	Naa50
ENSMUSG00000047844	2951.88	-0.392678	0.173556	-2.26254	0.023664	0.241025	Bex4
ENSMUSG00000020674	5997.41	0.367313	0.162364	2.26227	0.0236806	0.241025	Pxdn
ENSMUSG00000026754	1432.48	0.260769	0.115272	2.26221	0.0236844	0.241025	Golga1
ENSMUSG00000031665	5492.07	-0.376459	0.166455	-2.26162	0.0237209	0.241102	Sall1
ENSMUSG00000041779	767.959	0.318903	0.141008	2.2616	0.0237224	0.241102	Tram2
ENSMUSG00000021508	118.158	-2.30777	1.02117	-2.25992	0.0238263	0.241869	Cxcl14
ENSMUSG00000021733	2862.68	0.261911	0.115896	2.25989	0.0238284	0.241869	Slc4a7
ENSMUSG00000042377	144.652	0.534191	0.236472	2.259	0.0238832	0.24227	Fam83g
ENSMUSG00000020477	1468	-0.34794	0.154081	-2.25816	0.0239357	0.242514	Mrps24
ENSMUSG00000036466	134.392	2.17057	0.961226	2.25813	0.0239379	0.242514	Megf11
ENSMUSG00000096474	62.7645	-0.790064	0.349935	-2.25774	0.0239616	0.242562	Gm5561
ENSMUSG00000048481	417.625	-0.340841	0.150978	-2.25755	0.0239736	0.242562	Mypop
ENSMUSG00000074829	325.58	0.416035	0.184383	2.25636	0.0240478	0.242562	2010315B03Rik
ENSMUSG00000023367	463.242	0.566835	0.251239	2.25616	0.0240606	0.242562	Tmem176a
ENSMUSG00000020070	1320.49	0.254629	0.112864	2.25606	0.0240666	0.242562	Rufy2
ENSMUSG00000025373	2415.18	-0.285102	0.126378	-2.25595	0.0240739	0.242562	Rnf41
ENSMUSG00000039253	1254.25	-0.252799	0.112062	-2.25588	0.0240782	0.242562	Fn3krp
ENSMUSG00000015340	31.0607	1.20682	0.534969	2.25588	0.0240783	0.242562	Cybb
ENSMUSG00000057561	3309.3	0.255131	0.113112	2.25556	0.0240979	0.242562	Eif1a
ENSMUSG00000085260	36.0592	-0.968236	0.429333	-2.25521	0.0241203	0.242562	Med9os
ENSMUSG00000033940	3671.86	-0.272563	0.120863	-2.25514	0.0241243	0.242562	Brk1
ENSMUSG00000053173	137.268	-0.504775	0.223859	-2.25488	0.0241411	0.242562	Rpl18-ps2
ENSMUSG00000039599	2164.72	-0.232027	0.1029	-2.25487	0.0241414	0.242562	Fam149b
ENSMUSG00000097391	582.212	0.494272	0.219239	2.25449	0.0241655	0.24265	Mirg
ENSMUSG00000035184	1052.37	-0.355119	0.157536	-2.25421	0.0241832	0.242674	Fam124a
ENSMUSG00000008206	1060.96	0.363526	0.16133	2.25331	0.0242396	0.243086	Cers4
ENSMUSG00000070639	1467.58	0.290201	0.128853	2.25218	0.0243108	0.243646	Lrrc8b
ENSMUSG00000056144	31.7637	1.14618	0.509003	2.25181	0.024334	0.243725	Trim34a
ENSMUSG00000037722	669.741	0.389295	0.172962	2.25076	0.024401	0.244133	Gnpnat1
ENSMUSG00000097018	23.7319	-1.37255	0.609839	-2.25068	0.0244056	0.244133	Gm26872
ENSMUSG00000084416	1486.65	-0.322006	0.143107	-2.25011	0.0244421	0.244344	Rpl10a-ps1
ENSMUSG00000099083	1053.98	0.280154	0.124568	2.24901	0.0245119	0.244823	Atf7
ENSMUSG00000022893	498.896	0.419114	0.186367	2.24887	0.0245209	0.244823	Adamts1
ENSMUSG00000032363	2501.94	0.395486	0.175888	2.24851	0.0245438	0.244897	Adamts7
ENSMUSG00000032855	2905.56	0.332019	0.147784	2.24665	0.0246625	0.245649	Pkd1
ENSMUSG00000028370	891.505	0.642587	0.286041	2.24648	0.0246732	0.245649	Pappa
ENSMUSG00000030447	4307.4	0.232247	0.103388	2.24637	0.0246805	0.245649	Cyfip1
ENSMUSG00000020018	4800.12	-0.287984	0.128201	-2.24635	0.0246815	0.245649	Snrpf
ENSMUSG00000081051	4447.15	-0.330709	0.147236	-2.24612	0.0246966	0.245649	Gm15427
ENSMUSG00000034422	38.7971	1.04246	0.464259	2.24542	0.0247409	0.245936	Parp14
ENSMUSG00000039087	744.59	0.351383	0.1566	2.24382	0.0248438	0.246804	Rreb1
ENSMUSG00000040236	1972.57	-0.267297	0.119155	-2.24328	0.0248789	0.24685	Trappc5
ENSMUSG00000109284	27.6642	-1.23878	0.552229	-2.24323	0.0248819	0.24685	B230311B06Rik
ENSMUSG00000104501	29.7119	1.213	0.540787	2.24303	0.0248952	0.24685	Gm37736
ENSMUSG00000040385	16209.8	-0.258454	0.115303	-2.24152	0.0249924	0.247659	Ppp1ca
ENSMUSG00000060126	76247.7	-0.279584	0.124771	-2.24077	0.0250408	0.247887	Tpt1
ENSMUSG00000030530	1442.52	0.279915	0.124924	2.24068	0.0250467	0.247887	Furin
ENSMUSG00000027215	341.074	0.688591	0.307581	2.23873	0.0251734	0.24894	Cd82
ENSMUSG00000041633	364.099	0.516936	0.230933	2.23847	0.0251906	0.24894	Kctd12b
ENSMUSG00000071451	1012.31	-0.345872	0.154523	-2.23832	0.0252002	0.24894	Psmg4
ENSMUSG00000037306	621.986	0.542492	0.242444	2.2376	0.0252474	0.249251	Man1c1
ENSMUSG00000022949	397.665	1.79865	0.803988	2.23716	0.0252757	0.249376	Clic6
ENSMUSG00000019122	34.1365	1.13147	0.505903	2.23654	0.0253164	0.249621	Ccl9
ENSMUSG00000020044	1085.34	0.378641	0.16943	2.23479	0.025431	0.250272	Timp3
ENSMUSG00000071708	3571.02	0.277247	0.12406	2.23478	0.0254319	0.250272	Sms
ENSMUSG00000025366	970.547	0.382024	0.170954	2.23467	0.0254393	0.250272	Esyt1
ENSMUSG00000032253	8426.48	0.297631	0.133194	2.23457	0.0254455	0.250272	Phip
ENSMUSG00000023755	357.053	0.382422	0.171351	2.2318	0.0256283	0.251652	Rhebl1
ENSMUSG00000022533	3429.73	0.270943	0.121402	2.23179	0.0256291	0.251652	Atp13a3
ENSMUSG00000032531	4600.61	0.266334	0.119364	2.23127	0.0256631	0.251652	Amotl2
ENSMUSG00000046718	184.721	0.712098	0.319154	2.2312	0.0256676	0.251652	Bst2
ENSMUSG00000032076	5732.36	0.273185	0.122448	2.23102	0.0256796	0.251652	Cadm1
ENSMUSG00000079480	1393.17	-0.346052	0.155117	-2.23091	0.0256869	0.251652	Pin4
ENSMUSG00000028848	823.89	-0.357958	0.160499	-2.23029	0.0257284	0.251652	Gpn2
ENSMUSG00000023025	3655.79	0.2623	0.11761	2.23024	0.0257313	0.251652	Larp4
ENSMUSG00000078552	25.4164	-1.1039	0.494976	-2.2302	0.0257343	0.251652	Dcdc2b
ENSMUSG00000047242	359.179	0.364959	0.163656	2.23004	0.0257445	0.251652	Taf9b
ENSMUSG00000090862	18452.1	-0.278058	0.124703	-2.22976	0.0257633	0.251681	Rps13
ENSMUSG00000045877	116.821	0.605131	0.271613	2.22791	0.0258863	0.252613	4933415A04Rik
ENSMUSG00000003153	1458.11	-0.500357	0.224592	-2.22785	0.0258906	0.252613	Slc2a3
ENSMUSG00000026249	804.347	0.607407	0.272707	2.22733	0.0259255	0.252746	Serpine2
ENSMUSG00000028367	8551.94	-0.296917	0.133316	-2.22717	0.0259361	0.252746	Txn1
ENSMUSG00000035242	16312.2	-0.314236	0.141115	-2.22681	0.0259601	0.252824	Oaz1
ENSMUSG00000039849	3676.31	-0.230563	0.103596	-2.2256	0.0260407	0.253453	Pcif1
ENSMUSG00000031016	3499.25	0.270308	0.121518	2.22444	0.0261192	0.254061	Wee1
ENSMUSG00000022391	14982.5	-0.270069	0.121467	-2.22339	0.0261897	0.254591	Rangap1
ENSMUSG00000020876	1175.5	-0.348304	0.156721	-2.22244	0.0262533	0.255045	Snx11
ENSMUSG00000026960	3107.77	-0.249879	0.112454	-2.22206	0.0262795	0.255045	Arl6ip6
ENSMUSG00000066975	30.8923	1.44144	0.648717	2.22198	0.0262847	0.255045	Cryba4
ENSMUSG00000003429	31960	-0.267979	0.120664	-2.22087	0.0263596	0.255616	Rps11
ENSMUSG00000034445	601.826	-0.306874	0.138197	-2.22055	0.0263813	0.255669	Cyb561a3
ENSMUSG00000051177	649.921	0.511943	0.230621	2.21985	0.026429	0.255976	Plcb1
ENSMUSG00000003423	2039.29	-0.290493	0.130897	-2.21925	0.0264694	0.2561	Pih1d1
ENSMUSG00000050192	1318.1	0.255766	0.115252	2.21918	0.0264742	0.2561	Eif5a2
ENSMUSG00000020083	619.886	-0.409564	0.184639	-2.21819	0.026542	0.256496	Fam241b
ENSMUSG00000113416	139.108	0.614284	0.276947	2.21805	0.0265512	0.256496	Gm49328
ENSMUSG00000043716	48416.2	-0.283897	0.128006	-2.21785	0.0265653	0.256496	Rpl7
ENSMUSG00000111964	260.112	-0.467328	0.21075	-2.21745	0.0265921	0.256496	Gm8942
ENSMUSG00000021998	1280.46	0.347567	0.156759	2.21721	0.0266088	0.256496	Lcp1
ENSMUSG00000042354	3789.23	0.307073	0.138499	2.21716	0.0266122	0.256496	Gnl3
ENSMUSG00000036779	1786.78	0.291056	0.131335	2.21614	0.0266816	0.257004	Tent4b
ENSMUSG00000040254	156.564	-1.0427	0.47055	-2.21592	0.0266973	0.257004	Sema3d
ENSMUSG00000024911	1196	-0.251114	0.113356	-2.21526	0.0267419	0.257247	Fibp
ENSMUSG00000025290	36604.8	-0.286928	0.129534	-2.21507	0.0267549	0.257247	Rps24
ENSMUSG00000034205	1848.35	0.3863	0.174445	2.21445	0.026798	0.257504	Loxl2
ENSMUSG00000039221	6527.71	-0.309556	0.139885	-2.21293	0.0269026	0.258353	Rpl22l1
ENSMUSG00000006930	3610.2	-0.30159	0.136325	-2.2123	0.0269463	0.258616	Hap1
ENSMUSG00000019832	246.355	0.615782	0.278379	2.21203	0.0269646	0.258635	Rab32
ENSMUSG00000002265	11029	0.471742	0.213298	2.21166	0.0269905	0.258727	Peg3
ENSMUSG00000020547	8011.48	-0.306712	0.138722	-2.21099	0.0270365	0.259012	Bzw2
ENSMUSG00000044600	3976.68	-0.234286	0.105976	-2.21074	0.0270537	0.25902	Smim7
ENSMUSG00000021756	3932.96	0.291064	0.131682	2.21036	0.02708	0.259115	Il6st
ENSMUSG00000020814	818.927	0.284395	0.128719	2.20943	0.0271448	0.259578	Mxra7
ENSMUSG00000024411	38.0113	1.02659	0.464784	2.20874	0.0271929	0.259881	Aqp4
ENSMUSG00000074785	1716.6	0.484183	0.219367	2.20718	0.0273013	0.260569	Plxnc1
ENSMUSG00000075284	1190.74	0.336517	0.152488	2.20684	0.0273252	0.260569	Wipf1
ENSMUSG00000031879	1117.13	-0.277153	0.125594	-2.20674	0.0273324	0.260569	Ciao2b
ENSMUSG00000002031	1867.11	-0.25327	0.11479	-2.20638	0.0273577	0.260569	Ift46
ENSMUSG00000039670	102.779	-0.613797	0.278225	-2.20612	0.0273756	0.260569	Oxld1
ENSMUSG00000045854	1031.17	-0.317321	0.14384	-2.20608	0.0273786	0.260569	Lyrm2
ENSMUSG00000037440	45.9584	-1.5924	0.721832	-2.20606	0.0273799	0.260569	Vnn1
ENSMUSG00000024844	6029.94	-0.27283	0.123696	-2.20565	0.0274088	0.260687	Banf1
ENSMUSG00000008140	3994.2	-0.272037	0.123355	-2.20531	0.027432	0.260752	Emc10
ENSMUSG00000113948	2561.29	-0.312298	0.141653	-2.20468	0.0274768	0.261021	Rpl17-ps3
ENSMUSG00000036712	800.303	0.304279	0.138078	2.20368	0.0275468	0.26153	Cyld
ENSMUSG00000033933	2224.98	-0.235287	0.106793	-2.2032	0.0275803	0.26163	Vhl
ENSMUSG00000020538	3503	-0.27883	0.126565	-2.20306	0.0275904	0.26163	Srebf1
ENSMUSG00000029120	348.812	1.6241	0.737557	2.202	0.0276653	0.262184	Ppp2r2c
ENSMUSG00000059689	1227.43	-0.31187	0.141678	-2.20126	0.0277174	0.262521	Zfp637
ENSMUSG00000042167	2127.41	0.265555	0.120671	2.20065	0.0277609	0.262776	Tent2
ENSMUSG00000028581	388.844	0.567325	0.257886	2.19991	0.0278134	0.263003	Laptm5
ENSMUSG00000034210	1816.25	0.24624	0.111937	2.1998	0.0278209	0.263003	Efcab14
ENSMUSG00000022553	3566.23	-0.276485	0.125723	-2.19916	0.0278666	0.263003	Maf1
ENSMUSG00000015668	2164.17	-0.250898	0.114097	-2.199	0.027878	0.263003	Pdzd11
ENSMUSG00000038034	3632.84	-0.408347	0.185697	-2.19899	0.0278784	0.263003	Igsf8
ENSMUSG00000032261	804.285	0.364989	0.165987	2.19891	0.0278844	0.263003	Sh3bgrl2
ENSMUSG00000078349	712.277	-0.397145	0.180668	-2.1982	0.0279348	0.263322	AW011738
ENSMUSG00000078570	601.27	-0.357903	0.162916	-2.19685	0.0280313	0.264074	1110065P20Rik
ENSMUSG00000053205	545.431	0.35853	0.16324	2.19633	0.028068	0.264263	Styx
ENSMUSG00000070780	56.7088	1.25296	0.570625	2.19577	0.0281083	0.264485	Rbm47
ENSMUSG00000108591	231.121	-0.412822	0.188044	-2.19535	0.0281386	0.264613	Particl
ENSMUSG00000097801	73.7364	-0.657255	0.299455	-2.19484	0.0281752	0.264708	Gm26777
ENSMUSG00000034226	34.1895	-1.11306	0.50715	-2.19474	0.0281821	0.264708	Rhov
ENSMUSG00000038702	602.315	0.385915	0.175871	2.19431	0.0282133	0.264844	Dsel
ENSMUSG00000078974	3285.82	-0.294596	0.134279	-2.19391	0.0282419	0.264956	Sec61g
ENSMUSG00000021792	1152.26	-0.281763	0.128541	-2.19201	0.0283791	0.266004	Prxl2a
ENSMUSG00000023845	2108.01	0.289218	0.131965	2.19163	0.0284065	0.266004	Lnpep
ENSMUSG00000036391	1301.3	0.26134	0.119254	2.19146	0.0284185	0.266004	Sec24a
ENSMUSG00000041731	238.572	0.7301	0.333162	2.19143	0.0284208	0.266004	Pgm5
ENSMUSG00000019124	10246.4	-0.328996	0.150202	-2.19036	0.028498	0.266462	Scrn1
ENSMUSG00000033423	2849.81	-0.254909	0.116389	-2.19014	0.0285143	0.266462	Eri3
ENSMUSG00000025533	672.004	-0.310681	0.14186	-2.19006	0.0285201	0.266462	Asl
ENSMUSG00000069188	174.268	-0.520605	0.237752	-2.18969	0.0285465	0.266551	Gm13192
ENSMUSG00000040818	2690.07	0.26529	0.121191	2.18903	0.0285944	0.266819	Dennd6a
ENSMUSG00000058603	1508.72	-0.304777	0.139241	-2.18884	0.0286088	0.266819	Rpl28-ps1
ENSMUSG00000001482	2557.56	-0.309814	0.141607	-2.18785	0.0286807	0.267332	Def8
ENSMUSG00000025959	2105.22	0.312255	0.142927	2.18472	0.0289094	0.269181	Klf7
ENSMUSG00000022354	1032.5	-0.331544	0.151759	-2.18467	0.028913	0.269181	Ndufb9
ENSMUSG00000048029	80.658	0.863367	0.395362	2.18374	0.0289814	0.26966	Eno4
ENSMUSG00000100164	288.102	-0.411206	0.188336	-2.18337	0.0290085	0.269754	2610306M01Rik
ENSMUSG00000025064	29.0306	-1.63577	0.749661	-2.18201	0.029109	0.270529	Col17a1
ENSMUSG00000056050	4154.93	0.226307	0.103856	2.17905	0.0293281	0.272119	Mia3
ENSMUSG00000026956	139.097	0.624556	0.286635	2.17892	0.0293376	0.272119	Uap1l1
ENSMUSG00000041762	104.261	0.595505	0.273306	2.1789	0.0293392	0.272119	Gpr155
ENSMUSG00000035824	923.529	-0.275045	0.126238	-2.17877	0.0293487	0.272119	Tk2
ENSMUSG00000059775	783.201	-0.310905	0.142735	-2.17821	0.0293907	0.272203	Rps26-ps1
ENSMUSG00000049281	292.499	0.666426	0.305954	2.17819	0.029392	0.272203	Scn3b
ENSMUSG00000003344	4087.27	-0.217726	0.0999937	-2.17739	0.0294512	0.272467	Btbd2
ENSMUSG00000029246	3610.24	0.329541	0.151353	2.17731	0.0294576	0.272467	Ppat
ENSMUSG00000015484	160.311	1.02195	0.469406	2.17711	0.0294722	0.272467	Fam163a
ENSMUSG00000042225	1320.53	0.403898	0.185581	2.17641	0.029525	0.272796	Ammecr1
ENSMUSG00000022037	481.241	0.497753	0.228729	2.17617	0.0295424	0.272799	Clu
ENSMUSG00000058152	47.5853	0.868534	0.399205	2.17566	0.0295808	0.272882	Chsy3
ENSMUSG00000040822	2024.5	-0.269622	0.123941	-2.1754	0.0296001	0.272882	1700123O20Rik
ENSMUSG00000064215	26.3367	1.16801	0.536926	2.17536	0.0296031	0.272882	Ifi27
ENSMUSG00000040147	168.681	0.606201	0.278742	2.17477	0.0296471	0.27294	Maob
ENSMUSG00000028796	13868.4	-0.213805	0.0983161	-2.17467	0.029655	0.27294	Phc2
ENSMUSG00000027087	2572.08	0.277553	0.127648	2.17436	0.0296783	0.27294	Itgav
ENSMUSG00000039640	4086.1	-0.384705	0.176965	-2.17391	0.0297122	0.27294	Mrpl12
ENSMUSG00000004891	44150.8	-0.374742	0.172391	-2.17379	0.0297207	0.27294	Nes
ENSMUSG00000042363	1238.36	0.292442	0.13454	2.17364	0.0297319	0.27294	Lgalsl
ENSMUSG00000038056	3877.43	0.336849	0.154973	2.1736	0.0297351	0.27294	Kmt2c
ENSMUSG00000018339	756.821	-0.323529	0.148856	-2.17344	0.0297472	0.27294	Gpx3
ENSMUSG00000029669	1012.92	0.306081	0.140852	2.17306	0.0297757	0.27294	Tspan12
ENSMUSG00000016940	1593.01	-0.256929	0.118238	-2.17298	0.0297816	0.27294	Kctd2
ENSMUSG00000041997	4916.94	0.258325	0.118904	2.17255	0.0298139	0.273055	Tlk1
ENSMUSG00000028936	19456.6	-0.283982	0.130749	-2.17195	0.0298591	0.273055	Rpl22
ENSMUSG00000100594	53.2334	-0.770526	0.354772	-2.17189	0.029864	0.273055	2810414N06Rik
ENSMUSG00000026029	433.264	0.40164	0.184927	2.17189	0.0298643	0.273055	Casp8
ENSMUSG00000040181	351.339	0.5377	0.247597	2.17168	0.0298802	0.273055	Fmo1
ENSMUSG00000003970	45690.1	-0.288458	0.132871	-2.17097	0.0299337	0.273386	Rpl8
ENSMUSG00000028859	28.2758	1.09685	0.505461	2.17	0.0300071	0.273899	Csf3r
ENSMUSG00000080848	711.4	-0.341331	0.157329	-2.16954	0.0300415	0.273989	Gm9385
ENSMUSG00000031320	47039.3	-0.257544	0.118716	-2.16941	0.0300515	0.273989	Rps4x
ENSMUSG00000048668	3250.14	-0.242884	0.111974	-2.16911	0.0300744	0.27404	Rhno1
ENSMUSG00000033383	26.7384	-1.77386	0.818292	-2.16776	0.0301766	0.274775	Rtp1
ENSMUSG00000022174	2643.6	-0.319424	0.147369	-2.16751	0.0301959	0.274775	Dad1
ENSMUSG00000022218	22.5581	-1.36702	0.630729	-2.16736	0.0302071	0.274775	Tgm1
ENSMUSG00000078866	275.028	0.431178	0.198994	2.16679	0.0302512	0.275019	Zfp970
ENSMUSG00000021190	1386.23	0.440751	0.203469	2.16618	0.0302975	0.275265	Lgmn
ENSMUSG00000066407	99.351	-0.543626	0.250984	-2.16598	0.030313	0.275265	Gm10263
ENSMUSG00000037419	514.464	0.445429	0.205735	2.16507	0.0303826	0.275739	Endod1
ENSMUSG00000110444	719.068	0.31804	0.146925	2.16465	0.0304149	0.275778	Gm10033
ENSMUSG00000062683	7350.74	-0.306379	0.141543	-2.16456	0.0304217	0.275778	Atp5g2
ENSMUSG00000015476	159.099	0.585157	0.270493	2.1633	0.0305184	0.276403	Prrt1
ENSMUSG00000022021	1178.97	0.352436	0.162923	2.1632	0.0305255	0.276403	Diaph3
ENSMUSG00000097318	79.8846	-0.61554	0.284601	-2.16282	0.0305551	0.276513	1700007L15Rik
ENSMUSG00000024076	464.483	0.485555	0.224615	2.16173	0.0306392	0.277009	Vit
ENSMUSG00000056812	348.136	0.467422	0.216233	2.16165	0.0306449	0.277009	St8sia3
ENSMUSG00000050912	4223.33	0.281185	0.130142	2.1606	0.030726	0.277565	Tmem123
ENSMUSG00000031774	3422.19	-0.240183	0.111175	-2.16041	0.0307413	0.277565	Fam192a
ENSMUSG00000107002	1284.94	-0.372524	0.172458	-2.16009	0.0307658	0.277628	0610012G03Rik
ENSMUSG00000060860	6710.99	-0.32769	0.151761	-2.15925	0.0308309	0.278057	Ube2s
ENSMUSG00000032932	2446.88	0.267616	0.123971	2.1587	0.0308735	0.278283	Hspa13
ENSMUSG00000027577	479.749	0.66052	0.306017	2.15844	0.0308933	0.278303	Chrna4
ENSMUSG00000068240	4422.86	-0.315585	0.146259	-2.15771	0.0309504	0.278553	Gm11808
ENSMUSG00000068762	97.1533	0.749765	0.347494	2.15764	0.0309562	0.278553	Gstm6
ENSMUSG00000038544	2563.63	-0.240806	0.111656	-2.15667	0.0310311	0.278985	Inip
ENSMUSG00000100826	857.769	0.493316	0.228773	2.15636	0.0310557	0.278985	Snhg14
ENSMUSG00000063714	182.899	-0.445136	0.206458	-2.15606	0.0310789	0.278985	Sp3os
ENSMUSG00000040253	58.2196	0.806691	0.374169	2.15596	0.0310871	0.278985	Gbp7
ENSMUSG00000037563	28372.4	-0.289053	0.134091	-2.15564	0.0311116	0.278985	Rps16
ENSMUSG00000023004	39818.2	-0.310278	0.143963	-2.15527	0.0311409	0.278985	Tuba1b
ENSMUSG00000116138	430.878	-0.337777	0.156732	-2.15513	0.0311516	0.278985	C030006K11Rik
ENSMUSG00000058709	4098.59	-0.291973	0.135481	-2.15508	0.0311555	0.278985	Egln2
ENSMUSG00000025198	1208.16	0.275539	0.127874	2.15476	0.0311803	0.278985	Erlin1
ENSMUSG00000034706	73.5687	-0.659027	0.30585	-2.15474	0.0311821	0.278985	Dnaic2
ENSMUSG00000028042	245.625	0.520752	0.2417	2.15454	0.0311978	0.278985	Zbtb7b
ENSMUSG00000101878	12202.9	-0.399658	0.18553	-2.15414	0.0312291	0.279108	Gm8203
ENSMUSG00000007613	8553.25	0.237562	0.110296	2.15386	0.0312515	0.279151	Tgfbr1
ENSMUSG00000066315	500.181	-0.354855	0.164793	-2.15333	0.0312926	0.279305	Gm12918
ENSMUSG00000104597	128.14	0.681901	0.31673	2.15294	0.0313232	0.279305	B230334C09Rik
ENSMUSG00000030591	6373.24	-0.255948	0.118893	-2.15277	0.0313371	0.279305	Psmd8
ENSMUSG00000046329	3300.6	-0.245638	0.11413	-2.15227	0.0313765	0.279305	Slc25a23
ENSMUSG00000075486	1348.03	-0.268441	0.124735	-2.15209	0.0313906	0.279305	Commd6
ENSMUSG00000079157	275.548	0.556199	0.258497	2.15166	0.0314239	0.279305	Fam155a
ENSMUSG00000028385	883.665	0.35483	0.164916	2.15158	0.0314301	0.279305	Snx30
ENSMUSG00000028961	6707.16	-0.232268	0.107957	-2.1515	0.0314371	0.279305	Pgd
ENSMUSG00000038365	777.728	0.282476	0.131298	2.15141	0.031444	0.279305	Fbxo25
ENSMUSG00000011306	2208.4	-0.224541	0.10437	-2.15139	0.0314452	0.279305	Sugp1
ENSMUSG00000035513	186.149	0.588818	0.273745	2.15097	0.0314784	0.279305	Ntng2
ENSMUSG00000024338	27.8342	1.32995	0.618307	2.15095	0.0314802	0.279305	Psmb8
ENSMUSG00000028519	2707.17	-0.323771	0.150566	-2.15036	0.0315267	0.279447	Dab1
ENSMUSG00000029622	1329.04	0.378868	0.176193	2.1503	0.0315314	0.279447	Arpc1b
ENSMUSG00000018196	1829.77	-0.289928	0.134896	-2.14927	0.0316127	0.279664	Glrx2
ENSMUSG00000017723	547.1	-0.551837	0.25677	-2.14915	0.0316224	0.279664	Wfdc2
ENSMUSG00000006333	40379	-0.302078	0.140561	-2.14909	0.0316277	0.279664	Rps9
ENSMUSG00000033705	644.459	0.39892	0.185625	2.14906	0.0316296	0.279664	Stard9
ENSMUSG00000040797	75.7466	0.817061	0.380227	2.14888	0.0316441	0.279664	Iqsec3
ENSMUSG00000058740	87.2952	-1.0609	0.493824	-2.14833	0.0316877	0.27989	Kcnt1
ENSMUSG00000024074	826.091	0.314794	0.146545	2.14811	0.031705	0.27989	Crim1
ENSMUSG00000018169	2955.57	-0.311113	0.144862	-2.14765	0.0317416	0.28001	Mfng
ENSMUSG00000040794	245.287	-0.504665	0.235002	-2.14749	0.0317539	0.28001	C1qtnf4
ENSMUSG00000025475	85.6371	0.870994	0.405798	2.14638	0.031843	0.280639	Adgra1
ENSMUSG00000027257	1541.73	-0.266853	0.124382	-2.14543	0.0319187	0.281091	Pacsin3
ENSMUSG00000028403	1877.55	0.265811	0.123916	2.14509	0.0319456	0.281091	Zdhhc21
ENSMUSG00000003452	873.714	0.287606	0.134091	2.14485	0.0319646	0.281091	Bicd1
ENSMUSG00000096014	6380.54	0.383114	0.178621	2.14485	0.0319652	0.281091	Sox1
ENSMUSG00000022820	1574.95	-0.371922	0.173421	-2.14462	0.031983	0.281092	Ndufb4
ENSMUSG00000035203	5595.36	-0.220964	0.103084	-2.14353	0.0320708	0.281652	Epn1
ENSMUSG00000021268	6474.45	0.881383	0.411211	2.14338	0.0320822	0.281652	Meg3
ENSMUSG00000032181	1429.52	-0.428943	0.200145	-2.14316	0.0321003	0.281655	Scg3
ENSMUSG00000090919	394.33	0.346674	0.161805	2.14254	0.0321503	0.281938	Pabpc4l
ENSMUSG00000015354	197.614	0.508445	0.237454	2.14124	0.0322547	0.282697	Pcolce2
ENSMUSG00000063694	3159.37	-0.282658	0.132124	-2.13935	0.0324075	0.283866	Cycs
ENSMUSG00000087589	213.601	-0.427309	0.199772	-2.13899	0.0324366	0.283866	D430040D24Rik
ENSMUSG00000021188	1464.48	0.277241	0.129617	2.13892	0.0324419	0.283866	Trip11
ENSMUSG00000034573	3959.35	0.319643	0.149524	2.13774	0.0325376	0.284547	Ptpn13
ENSMUSG00000064065	109.243	0.614828	0.287639	2.1375	0.0325573	0.284563	Ipcef1
ENSMUSG00000097415	1664.67	0.363557	0.170111	2.13718	0.0325831	0.284631	AU020206
ENSMUSG00000109509	543.893	-0.348714	0.163296	-2.13547	0.0327225	0.285532	Rps12-ps4
ENSMUSG00000036887	281.705	1.34527	0.629991	2.13538	0.0327301	0.285532	C1qa
ENSMUSG00000020654	523.447	0.492109	0.230469	2.13525	0.0327403	0.285532	Adcy3
ENSMUSG00000008668	36449.3	-0.344744	0.161534	-2.13419	0.0328276	0.286136	Rps18
ENSMUSG00000015149	2098.91	-0.231014	0.108291	-2.13326	0.0329031	0.286621	Sirt2
ENSMUSG00000006058	1767.07	-0.254921	0.119509	-2.13307	0.0329194	0.286621	Snf8
ENSMUSG00000030327	1476.88	0.273936	0.128501	2.13178	0.0330252	0.287384	Necap1
ENSMUSG00000087177	851.187	-0.30771	0.144376	-2.1313	0.0330641	0.287511	E130307A14Rik
ENSMUSG00000099980	132.539	-0.477592	0.2241	-2.13116	0.0330761	0.287511	Gm5619
ENSMUSG00000018554	525.749	-0.345407	0.162091	-2.13094	0.0330941	0.287511	Ybx2
ENSMUSG00000027967	3786.24	-1.00365	0.471109	-2.13039	0.0331395	0.287747	Neurog2
ENSMUSG00000018565	2758.6	-0.269845	0.126686	-2.13003	0.0331688	0.287844	Elp5
ENSMUSG00000022526	2205.42	-0.228676	0.107402	-2.12915	0.0332416	0.288318	Zfp251
ENSMUSG00000034663	1244.95	0.393415	0.1848	2.12887	0.033265	0.288364	Bmp2k
ENSMUSG00000028222	227.427	0.69868	0.328328	2.12799	0.0333376	0.288835	Calb1
ENSMUSG00000030423	3124.42	-0.247709	0.116442	-2.12731	0.0333944	0.289169	Pop4
ENSMUSG00000000948	375.292	0.759331	0.357017	2.12687	0.0334306	0.289189	Gm38393
ENSMUSG00000104960	1163.56	-0.341046	0.160353	-2.12684	0.0334332	0.289189	Snhg8
ENSMUSG00000038538	3473.88	0.297412	0.139881	2.12618	0.0334884	0.289244	Ubn2
ENSMUSG00000044708	283.026	-0.414217	0.194819	-2.12616	0.0334898	0.289244	Kcnj10
ENSMUSG00000050310	1955.91	0.259541	0.122073	2.12611	0.0334943	0.289244	Rictor
ENSMUSG00000022488	163.854	0.764631	0.35982	2.12504	0.0335837	0.289858	Nckap1l
ENSMUSG00000030830	53.6272	0.87465	0.411698	2.1245	0.0336287	0.289969	Itgal
ENSMUSG00000029298	39.6741	0.989931	0.465972	2.12444	0.0336332	0.289969	Gbp9
ENSMUSG00000037762	33.3097	0.98149	0.46205	2.12421	0.0336528	0.289981	Slc16a9
ENSMUSG00000091050	93.2964	-0.61835	0.291273	-2.12292	0.0337606	0.290752	9330020H09Rik
ENSMUSG00000030516	7065.84	0.229425	0.108099	2.12235	0.0338081	0.290824	Tjp1
ENSMUSG00000043099	552.355	0.612203	0.288467	2.12226	0.0338155	0.290824	Hic1
ENSMUSG00000030583	1528.91	0.267287	0.12595	2.12216	0.033824	0.290824	Sipa1l3
ENSMUSG00000039419	11865.8	-0.244384	0.115208	-2.12124	0.0339019	0.291336	Cntnap2
ENSMUSG00000019370	23469.8	-0.273449	0.12895	-2.12058	0.033957	0.291652	Calm3
ENSMUSG00000045515	17724.5	-0.329376	0.155409	-2.11941	0.0340558	0.292342	Pou3f3
ENSMUSG00000066233	128.745	-0.499576	0.235762	-2.11899	0.0340915	0.292463	Tmem42
ENSMUSG00000050965	361.46	0.339884	0.160413	2.11881	0.0341069	0.292463	Prkca
ENSMUSG00000061762	56.3812	0.759795	0.358761	2.11783	0.0341896	0.293014	Tac1
ENSMUSG00000022429	64.4062	0.748797	0.35366	2.11728	0.0342364	0.293099	Dmc1
ENSMUSG00000042992	461.2	-0.348501	0.164599	-2.11728	0.0342365	0.293099	Borcs5
ENSMUSG00000031807	3072.83	-0.319366	0.150881	-2.11668	0.0342873	0.293285	Pgls
ENSMUSG00000094122	24.5895	-1.02069	0.482234	-2.11658	0.0342952	0.293285	Rpl31-ps9
ENSMUSG00000046352	62.096	-2.29464	1.0843	-2.11625	0.0343237	0.29337	Gjb2
ENSMUSG00000030494	188.021	0.449907	0.212653	2.11569	0.0343715	0.293621	Rhpn2
ENSMUSG00000042331	3127.41	-0.228677	0.108111	-2.1152	0.0344125	0.293755	Specc1
ENSMUSG00000021266	5257.73	-0.213727	0.101057	-2.1149	0.0344382	0.293755	Wars
ENSMUSG00000030611	1428.74	-0.322492	0.152489	-2.11485	0.0344428	0.293755	Mrps11
ENSMUSG00000030671	2161.17	0.26143	0.123642	2.11441	0.0344803	0.293917	Pde3b
ENSMUSG00000039159	3761.83	0.218295	0.103293	2.11336	0.0345699	0.294433	Ube2h
ENSMUSG00000063019	1329.83	-0.292499	0.138411	-2.11327	0.034578	0.294433	Manbal
ENSMUSG00000081620	96.1571	-0.576055	0.27263	-2.11296	0.0346043	0.294499	Gm14633
ENSMUSG00000027611	58.707	0.748252	0.354313	2.11184	0.0347004	0.295081	Procr
ENSMUSG00000020116	2319.11	0.303719	0.143825	2.11173	0.03471	0.295081	Pno1
ENSMUSG00000072640	519.403	-0.313624	0.14857	-2.11095	0.0347769	0.295438	Lyrm9
ENSMUSG00000033308	237.252	0.590836	0.279921	2.11073	0.0347956	0.295438	Dpyd
ENSMUSG00000015829	28.6916	1.43948	0.682027	2.11059	0.0348078	0.295438	Tnr
ENSMUSG00000025359	24.384	-1.20492	0.571168	-2.10956	0.034896	0.295804	Pmel
ENSMUSG00000077990	35.6601	1.28605	0.609638	2.10954	0.0348981	0.295804	Gm23134
ENSMUSG00000102349	30.1544	1.28072	0.60714	2.10944	0.0349069	0.295804	Gm37376
ENSMUSG00000020709	34.2271	1.12486	0.533433	2.10872	0.0349691	0.296172	Adap2
ENSMUSG00000117814	77.6203	0.598375	0.283818	2.10831	0.0350043	0.296313	Gm50431
ENSMUSG00000058715	130.007	0.806669	0.382832	2.10711	0.0351078	0.296999	Fcer1g
ENSMUSG00000031996	7610.8	0.210943	0.100118	2.10694	0.0351229	0.296999	Aplp2
ENSMUSG00000016024	55.3764	0.770137	0.365626	2.10635	0.035174	0.297273	Lbp
ENSMUSG00000027163	1064.2	-0.345121	0.163893	-2.10578	0.0352238	0.297535	Commd9
ENSMUSG00000020261	670.642	0.28704	0.136354	2.10512	0.0352813	0.297753	Slc36a1
ENSMUSG00000004667	3542.02	-0.287065	0.136376	-2.10495	0.0352954	0.297753	Polr2e
ENSMUSG00000023232	2126.67	0.301649	0.143313	2.10483	0.0353059	0.297753	Serinc2
ENSMUSG00000049115	41.3991	0.857087	0.40727	2.10447	0.0353377	0.297862	Agtr1a
ENSMUSG00000071649	1930.37	-0.251211	0.119443	-2.10319	0.0354495	0.298646	B3gat3
ENSMUSG00000039057	311.15	0.523839	0.24917	2.10234	0.0355239	0.299014	Myo16
ENSMUSG00000030682	1791.45	-0.233595	0.111117	-2.10224	0.0355319	0.299014	Cdipt
ENSMUSG00000028044	3817.27	-0.251396	0.119596	-2.10204	0.0355498	0.299014	Cks1b
ENSMUSG00000041734	3503.03	0.233903	0.111299	2.10156	0.0355914	0.299094	Kirrel
ENSMUSG00000034771	124.997	0.716805	0.341092	2.1015	0.035597	0.299094	Tle2
ENSMUSG00000020755	3236.34	-0.268846	0.127981	-2.10067	0.0356698	0.299547	Sap30bp
ENSMUSG00000040952	27531.1	-0.333898	0.159089	-2.09882	0.0358328	0.30069	Rps19
ENSMUSG00000038055	766.947	-0.302197	0.143993	-2.09869	0.0358439	0.30069	Dexi
ENSMUSG00000022863	719.805	0.390127	0.186035	2.09706	0.0359884	0.301743	Btg3
ENSMUSG00000031792	1339.13	-0.250656	0.119588	-2.096	0.0360821	0.302289	Usb1
ENSMUSG00000068566	938.362	0.428227	0.204317	2.09589	0.0360917	0.302289	Myadm
ENSMUSG00000001774	3515.66	0.282152	0.134648	2.09549	0.0361276	0.302431	Chordc1
ENSMUSG00000074862	352.91	-0.364899	0.174181	-2.09495	0.0361756	0.302672	BC025920
ENSMUSG00000017404	14127.3	-0.316131	0.150927	-2.09459	0.036207	0.302696	Rpl19
ENSMUSG00000037434	1340.92	0.334142	0.15955	2.09428	0.0362351	0.302696	Slc30a1
ENSMUSG00000003746	201.19	0.451173	0.215433	2.09426	0.0362366	0.302696	Man1a
ENSMUSG00000031245	5899.72	-0.263901	0.126023	-2.09406	0.0362547	0.302696	Hmgn5
ENSMUSG00000031555	1735	0.256694	0.122636	2.09314	0.0363367	0.303119	Adam9
ENSMUSG00000068122	34.1603	1.49377	0.713676	2.09306	0.0363436	0.303119	Agtr2
ENSMUSG00000006095	3627.07	-0.271484	0.129742	-2.09249	0.0363943	0.303382	Tbcb
ENSMUSG00000035004	22.2725	1.20846	0.577639	2.09206	0.036433	0.303544	Igsf6
ENSMUSG00000045930	520.164	0.484513	0.231683	2.09128	0.036503	0.303968	Clec14a
ENSMUSG00000091306	28.8204	1.06613	0.509911	2.09082	0.0365441	0.304151	Gm17606
ENSMUSG00000091449	205.246	-0.532502	0.254713	-2.09059	0.0365644	0.30416	Gm10269
ENSMUSG00000034532	571.879	-0.365666	0.174929	-2.09037	0.0365845	0.304168	Fbxo16
ENSMUSG00000003657	1114.35	-0.93873	0.449223	-2.08968	0.0366469	0.304527	Calb2
ENSMUSG00000032519	1257.25	-0.320139	0.153217	-2.08945	0.0366676	0.304539	Slc25a38
ENSMUSG00000034708	1830.69	0.319278	0.152871	2.08855	0.0367484	0.30494	Grn
ENSMUSG00000034320	654.61	0.30825	0.147595	2.08848	0.0367543	0.30494	Slc26a2
ENSMUSG00000019027	440.663	0.418703	0.200531	2.08797	0.0368002	0.305161	Dnah1
ENSMUSG00000047139	11520	0.279911	0.134126	2.08692	0.036895	0.30567	Cd24a
ENSMUSG00000053930	133.115	0.707342	0.338949	2.08687	0.0369001	0.30567	Shisa6
ENSMUSG00000033389	465.562	0.32262	0.15464	2.08626	0.0369547	0.305921	Arhgap44
ENSMUSG00000022025	28.5685	1.21963	0.584646	2.08611	0.0369691	0.305921	Cnmd
ENSMUSG00000026347	917.09	-0.525533	0.252019	-2.0853	0.0370424	0.306252	Tmem163
ENSMUSG00000043770	1463.09	-0.373525	0.179144	-2.08505	0.0370645	0.306252	Gm12481
ENSMUSG00000021676	3683.33	0.368772	0.176872	2.08496	0.0370728	0.306252	Iqgap2
ENSMUSG00000031988	3971.54	-0.218162	0.104644	-2.08481	0.0370863	0.306252	Vps26b
ENSMUSG00000020101	130.055	0.673589	0.323373	2.08301	0.0372501	0.307445	Vsir
ENSMUSG00000045934	307.906	-0.371577	0.178434	-2.08244	0.0373027	0.307659	Mtmr11
ENSMUSG00000049148	61.6024	0.873046	0.419274	2.08228	0.0373167	0.307659	Plcxd3
ENSMUSG00000012848	33349.5	-0.322451	0.154869	-2.08209	0.0373344	0.307659	Rps5
ENSMUSG00000090935	1128.95	0.269757	0.129613	2.08125	0.0374106	0.308127	Synj2bp
ENSMUSG00000036459	1042.88	0.317067	0.152374	2.08084	0.0374482	0.308226	Wtip
ENSMUSG00000045799	8231.38	-0.317964	0.152823	-2.08059	0.037471	0.308226	Gm9800
ENSMUSG00000031028	1696.3	0.407826	0.196024	2.08049	0.0374809	0.308226	Tub
ENSMUSG00000034586	1400.73	-0.28222	0.135685	-2.07996	0.0375288	0.30846	Hid1
ENSMUSG00000074743	211.375	0.667576	0.321149	2.07871	0.0376442	0.309248	Thbd
ENSMUSG00000071415	20896.2	-0.273978	0.131825	-2.07835	0.0376768	0.309355	Rpl23
ENSMUSG00000047686	25.096	1.16382	0.560084	2.07793	0.0377159	0.309369	Rtl3
ENSMUSG00000071753	121.556	0.545876	0.262704	2.07791	0.0377175	0.309369	Cdr1os
ENSMUSG00000030226	357.508	0.639885	0.308105	2.07684	0.0378162	0.309906	Lmo3
ENSMUSG00000020099	1631.61	0.422461	0.203441	2.07658	0.0378407	0.309906	Unc5b
ENSMUSG00000049760	2155.88	-0.358337	0.172562	-2.07657	0.0378416	0.309906	Micos13
ENSMUSG00000035649	914.088	0.253757	0.12223	2.07606	0.0378882	0.310003	Zcchc7
ENSMUSG00000032827	2773.49	0.330576	0.159236	2.07602	0.0378925	0.310003	Ppp1r9a
ENSMUSG00000023723	1968.15	-0.258979	0.12482	-2.07482	0.0380032	0.310694	Mrps23
ENSMUSG00000030852	4139.41	0.249741	0.120384	2.07453	0.0380297	0.310694	Tacc2
ENSMUSG00000007891	2544.92	0.478949	0.230892	2.07435	0.0380472	0.310694	Ctsd
ENSMUSG00000117322	41.934	-0.772739	0.372561	-2.07412	0.0380678	0.310694	6330415G19Rik
ENSMUSG00000041189	42.6282	0.892874	0.430528	2.0739	0.0380882	0.310694	Chrnb1
ENSMUSG00000002908	556.39	-0.345152	0.166432	-2.07384	0.0380945	0.310694	Kcnn1
ENSMUSG00000018593	9411.33	0.336781	0.162428	2.07342	0.0381332	0.310714	Sparc
ENSMUSG00000020431	825.328	0.417644	0.201431	2.07339	0.0381362	0.310714	Adcy1
ENSMUSG00000049516	1079.93	0.309766	0.149441	2.07284	0.0381874	0.310838	Spty2d1
ENSMUSG00000033453	639.895	0.454765	0.219403	2.07274	0.0381964	0.310838	Adamts15
ENSMUSG00000064036	170.895	-0.567819	0.274026	-2.07214	0.0382527	0.310838	Mro
ENSMUSG00000032940	63.1616	0.931552	0.449573	2.07208	0.0382581	0.310838	Rbm11
ENSMUSG00000062421	3926.59	-0.213706	0.103143	-2.07195	0.0382701	0.310838	Arf2
ENSMUSG00000055184	267.956	-0.400237	0.193171	-2.07193	0.038272	0.310838	Fam72a
ENSMUSG00000065524	100.481	0.935847	0.451718	2.07175	0.0382887	0.310838	Mir135a-2
ENSMUSG00000047767	468.135	0.336375	0.162445	2.0707	0.038387	0.31139	Atg16l2
ENSMUSG00000031059	3727.65	-0.324466	0.156701	-2.0706	0.0383959	0.31139	Ndufb11
ENSMUSG00000039813	48.3903	-0.801218	0.387008	-2.07029	0.0384251	0.311467	Tbc1d2
ENSMUSG00000084111	1699.5	-0.323468	0.156267	-2.06997	0.0384553	0.311552	Gm15710
ENSMUSG00000000037	313.938	0.348739	0.168535	2.06923	0.0385242	0.311952	Scml2
ENSMUSG00000027615	570.633	0.289314	0.139839	2.06892	0.0385539	0.311993	Hps3
ENSMUSG00000030103	430.338	0.683289	0.330289	2.06876	0.0385687	0.311993	Bhlhe40
ENSMUSG00000071014	2089.24	-0.302616	0.146308	-2.06835	0.0386071	0.312027	Ndufb6
ENSMUSG00000022223	599.87	-0.394999	0.190985	-2.06822	0.0386194	0.312027	Sdr39u1
ENSMUSG00000037996	70.776	0.894888	0.432713	2.06809	0.0386319	0.312027	Slc24a2
ENSMUSG00000056258	123.715	0.546782	0.264433	2.06775	0.0386634	0.312122	Kcnq3
ENSMUSG00000017716	4510.78	-0.230163	0.111367	-2.06671	0.0387619	0.312649	Birc5
ENSMUSG00000017418	4098.23	0.217954	0.105466	2.06657	0.0387745	0.312649	Arl5b
ENSMUSG00000004110	281.829	0.568998	0.275353	2.06643	0.0387878	0.312649	Cacna1e
ENSMUSG00000015501	377.268	0.455066	0.220332	2.06537	0.0388883	0.3133	Hivep2
ENSMUSG00000028743	1602.71	-0.261829	0.126796	-2.06496	0.0389268	0.31345	Akr7a5
ENSMUSG00000115810	35.3043	-0.974243	0.471904	-2.06449	0.0389709	0.313646	Gm49066
ENSMUSG00000024213	4600.5	-0.218215	0.105727	-2.06395	0.0390228	0.313905	Nudt3
ENSMUSG00000024426	2993.79	-0.296385	0.143673	-2.06291	0.0391208	0.314476	Atat1
ENSMUSG00000026755	2408.85	-0.236323	0.114565	-2.06278	0.0391335	0.314476	Arpc5l
ENSMUSG00000032640	3366.36	0.222773	0.108035	2.06205	0.0392032	0.314877	Chsy1
ENSMUSG00000010054	1552.7	-0.243902	0.1183	-2.06173	0.0392331	0.314958	Tusc2
ENSMUSG00000022361	1346.98	0.33868	0.164344	2.0608	0.0393225	0.315478	Zhx1
ENSMUSG00000074215	118.374	-0.593346	0.287943	-2.06064	0.0393378	0.315478	Gm10643
ENSMUSG00000005161	31555.8	-0.272295	0.132176	-2.0601	0.0393893	0.315732	Prdx2
ENSMUSG00000031627	475.518	0.346577	0.168268	2.05967	0.0394299	0.315897	Irf2
ENSMUSG00000078348	2713.37	-0.34163	0.166006	-2.05794	0.0395962	0.317047	Sf3b5
ENSMUSG00000059363	1079.67	-0.259841	0.126274	-2.05776	0.0396133	0.317047	Fxn
ENSMUSG00000062661	3787.27	-0.222124	0.10796	-2.05746	0.0396425	0.31712	Ncs1
ENSMUSG00000068523	5656.14	-0.277386	0.134862	-2.05681	0.0397041	0.317329	Gng5
ENSMUSG00000063594	140.201	0.733122	0.356444	2.05677	0.0397087	0.317329	Gng8
ENSMUSG00000022656	7535.2	-0.31633	0.153859	-2.05598	0.0397847	0.317777	Nectin3
ENSMUSG00000042642	602.614	-0.317081	0.15433	-2.05457	0.0399204	0.318544	Flad1
ENSMUSG00000008393	5714.45	-0.232082	0.112959	-2.05457	0.039921	0.318544	Carhsp1
ENSMUSG00000030660	2541.89	0.331201	0.161254	2.05391	0.0399843	0.318889	Pik3c2a
ENSMUSG00000026082	2491.29	0.238542	0.116193	2.05298	0.0400744	0.319446	Rev1
ENSMUSG00000031074	84.9475	1.03611	0.504908	2.05209	0.0401612	0.319939	Fgf3
ENSMUSG00000030826	1083.47	0.346423	0.168828	2.05193	0.0401765	0.319939	Bcat2
ENSMUSG00000034194	3554.92	-0.25864	0.126122	-2.05071	0.0402955	0.320726	R3hcc1
ENSMUSG00000038582	1192.96	0.249941	0.121901	2.05036	0.040329	0.320831	Pptc7
ENSMUSG00000034928	8287.57	0.228872	0.111655	2.04981	0.0403828	0.320979	Rnf44
ENSMUSG00000025576	453.694	-0.504072	0.245918	-2.04976	0.040388	0.320979	Rbfox3
ENSMUSG00000050132	722.546	-0.366028	0.178651	-2.04885	0.0404769	0.32142	Sarm1
ENSMUSG00000034108	731.827	-0.295704	0.144346	-2.04858	0.0405033	0.32142	Ccs
ENSMUSG00000049775	39505.1	-0.332201	0.162163	-2.04857	0.0405044	0.32142	Tmsb4x
ENSMUSG00000072653	586.572	-0.306656	0.14973	-2.04807	0.0405534	0.321648	Zfp783
[truncated: 13,856 more rows]

## Sheet: Legend to Table EV6
Results of differential mRNA expression in the rostral telencephalon between E11.5 Rx-Dicer mutant embros and controls.
