# Supplementary material for: Repression of Irs2 by let‐7 miRNAs is essential for homeostasis of the telencephalic neuroepithelium
Source: EMBO J. 2020 Sep 28;39(21):e105479. doi: 10.15252/embj.2020105479 (PMC7604626; doi:10.15252/embj.2020105479)
Supplement: Supplementary file 8 — Table EV7 [file EMBJ-39-e105479-s008.xlsx]

## Sheet: DAVID_GO_BP_mRNAs
Category	Term	Count	%	PValue	Genes	List Total	Pop Hits	Pop Total	Fold Enrichment	Bonferroni	Benjamini	FDR
GOTERM_BP_DIRECT	GO:0007411~axon guidance	18	3.71901	6.53369e-08	EFNB1, EFNB2, OTX2, PAX6, VAX1, CDH4, SHH, FEZF1, ZFP280B, TENM2, ETV1, NKX2-1, ROBO3, NCAN, LGI1, FOXD1, CHL1, CSF1R	419	149	18082	5.21337	0.000138897	0.000138897	0.000113136
GOTERM_BP_DIRECT	GO:0006351~transcription, DNA-templated	73	15.0826	1.27059e-05	CREBRF, SOX21, ELF4, NR6A1, BBX, PAX6, REST, BSX, HIF1AN, SMARCD2, ELOF1, MDFIC, PHTF2, SCRT2, MAGEL2, SNAPC5, AR, ZBTB20, SIX3, EOMES, TLE4, VAX1, HES6, LPIN1, PURB, MXD3, SKOR1, BTG2, NCOA3, HIPK3, ZFP367, CLOCK, LCORL, ONECUT1, ONECUT3, ONECUT2, ZNRD1, MYBL1, SOX9, OTP, TAL2, PRDM12, LHX1, ELK4, CNOT6L, NR1D2, POU2F2, POU2F1, TRP53INP1, NKX2-1, ETV1, LHX6, LHX8, BCOR, FOXD1, CREBL2, POLR3G, IN…	419	1885	18082	1.67126	0.0266514	0.0134157	0.0219991
GOTERM_BP_DIRECT	GO:0000122~negative regulation of transcription from RNA polymerase II promoter	36	7.43802	3.86154e-05	CREBRF, USP2, NR6A1, REST, ZBTB16, SOX9, SHH, ZFP568, ELK4, NKX6-2, NKX2-1, BCOR, SCRT2, MAF, INSM1, ZBTB20, HCLS1, PKIG, KLF11, EOMES, TLE4, CDK6, VAX1, HES6, LPIN1, PURB, FNIP1, CTNNBIP1, FEZF1, BTG2, TENM2, HIPK3, JAZF1, ZBTB4, PTCH1, ZFHX3	419	729	18082	2.13112	0.0788183	0.0269949	0.0668448
GOTERM_BP_DIRECT	GO:0030154~cell differentiation	37	7.64463	6.70637e-05	IRX4, ONECUT1, ELF4, ONECUT3, SYT2, NR6A1, PAX6, PAQR8, ILDR2, MYBL1, DLK1, SOX9, OTP, LHX1, ELK4, DDX25, NKX6-2, LHX6, ROBO3, CREBL2, INSM1, SH3PXD2B, MORN2, EFNB1, EFNB2, OTX2, EOMES, EDA2R, CDK6, VAX1, CBY1, HES6, FZD5, PPDPF, PURB, FEZF1, CHL1	419	780	18082	2.0471	0.132884	0.0350177	0.116063
GOTERM_BP_DIRECT	GO:0006355~regulation of transcription, DNA-templated	80	16.5289	0.000132645	CREBRF, SOX21, EVX1, ELF4, NR6A1, BBX, PAX6, REST, SHH, BSX, HIF1AN, SMARCD2, ELOF1, MDFIC, PHTF2, SCRT2, MAGEL2, SNAPC5, ZBTB20, AR, OTX2, SIX3, EOMES, TLE4, VAX1, HES6, LPIN1, PURB, MXD3, SKOR1, BTG2, NCOA3, HIPK3, ZIM1, ZFP367, CLOCK, IRX4, LCORL, ONECUT1, ONECUT3, ONECUT2, ZBTB16, MYBL1, SOX9, LIN28A, LIN28B, OTP, TAL2, PRDM12, LHX1, ELK4, CNOT6L, NR1D2, POU2F2, POU2F1, TRP53INP1, NKX2-1, ETV…	419	2279	18082	1.51488	0.245743	0.0548432	0.229438
GOTERM_BP_DIRECT	GO:0006357~regulation of transcription from RNA polymerase II promoter	23	4.75207	0.000151823	IRX4, AR, ZFP395, LCORL, ONECUT1, ONECUT3, ZFP704, OTX2, PAX6, TCEAL6, EOMES, NEDD8, MYBL1, REST, HES6, SOX9, LPIN1, JMY, ATF5, ELK4, ETV1, NKX2-1, ZFP367	419	397	18082	2.50017	0.275881	0.0523783	0.262568
GOTERM_BP_DIRECT	GO:0007417~central nervous system development	10	2.06612	0.00021476	COX7B, OTX2, CYP26A1, COL2A1, ZBTB16, VAX1, NCAN, SOX9, PTEN, SHH	419	89	18082	4.84889	0.366584	0.0631504	0.371224
GOTERM_BP_DIRECT	GO:0030512~negative regulation of transforming growth factor beta receptor signaling pathway	8	1.65289	0.000232739	SKOR1, ONECUT1, HTRA1, ONECUT2, NKX2-1, SMURF2, LDLRAD4, PMEPA1	419	54	18082	6.39335	0.390344	0.0599832	0.402243
GOTERM_BP_DIRECT	GO:0031175~neuron projection development	12	2.47934	0.000390499	PRDM12, PTPRK, PTPRM, STX3, STMN3, BTG2, LGI1, PALLD, PTEN, ARFGEF1, UHMK1, CHL1	419	139	18082	3.72562	0.564109	0.0881344	0.674033
GOTERM_BP_DIRECT	GO:0045893~positive regulation of transcription, DNA-templated	28	5.78512	0.000431915	ELF4, PAX6, REST, ZBTB16, SOX9, SHH, LHX1, MDFIC, NR1D2, POU2F2, ETV1, NKX2-1, TRP53INP1, CREBL2, RET, AR, KAT2B, OTX2, EOMES, FEZF1, ATF5, RNF6, IRF1, SETD7, PTCH1, PHF5A, ZFHX3, CLOCK	419	576	18082	2.09782	0.600863	0.0877535	0.745269
GOTERM_BP_DIRECT	GO:0045892~negative regulation of transcription, DNA-templated	28	5.78512	0.000457292	REST, ZBTB16, SOX9, LHX1, MDFIC, NR1D2, POU2F1, NKX2-1, BCOR, FOXD1, MAGEL2, PTPRK, ZBTB20, AR, KLF11, SIX3, TLE4, CBY1, PURB, MXD3, DUSP5, ATF5, SKOR1, ZFP280B, ZBTB4, IRF1, PTCH1, CLOCK	419	579	18082	2.08695	0.621836	0.0846075	0.788894
GOTERM_BP_DIRECT	GO:0021978~telencephalon regionalization	4	0.826446	0.000629945	OTX2, SIX3, PAX6, SHH	419	8	18082	21.5776	0.738072	0.105634	1.08521
GOTERM_BP_DIRECT	GO:0008285~negative regulation of cell proliferation	21	4.33884	0.00065844	PTPRJ, B4GALT1, INSM1, PTPRK, FKTN, AR, KAT2B, KLF11, PAX6, ZBTB16, REST, FZD5, SOX9, PTEN, FEZF1, ATF5, BTG2, IRF1, TRP53INP1, PTCH1, CSF1R	419	384	18082	2.36005	0.753478	0.102117	1.13404
GOTERM_BP_DIRECT	GO:0016311~dephosphorylation	10	2.06612	0.00096143	DUSP5, PTPRJ, ALPL, PTPRK, DUSP28, PTPRM, CDC14B, PTPN4, PTEN, ACPP	419	109	18082	3.95919	0.870618	0.135903	1.6518
GOTERM_BP_DIRECT	GO:0048709~oligodendrocyte differentiation	6	1.23967	0.00103185	PTPRJ, NKX6-2, OTX2, NKX2-1, SOX9, SHH	419	34	18082	7.61561	0.888624	0.136121	1.77177
GOTERM_BP_DIRECT	GO:0031047~gene silencing by RNA	7	1.44628	0.00134945	MOV10, CNOT6L, LIN28A, TNRC6B, TNRC6A, LIN28B, TRIM71	419	53	18082	5.69973	0.94335	0.164252	2.31113
GOTERM_BP_DIRECT	GO:0007420~brain development	14	2.89256	0.00161103	IRS2, SHROOM4, SIX3, PAX6, EOMES, HSPG2, VAX1, AK4, BCL2L11, BSX, BAG3, NKX2-1, PTCH1, ZFHX3	419	216	18082	2.79709	0.967542	0.182607	2.75327
GOTERM_BP_DIRECT	GO:0030879~mammary gland development	6	1.23967	0.00172579	B4GALT1, IRS2, ITGA2, PTCH1, SOX9, BCL2L11	419	38	18082	6.81397	0.97458	0.184547	2.94665
GOTERM_BP_DIRECT	GO:0007155~cell adhesion	23	4.75207	0.00211915	COL18A1, B4GALT1, PTPRK, RET, CADM4, PTPRM, LPP, PODXL, EFNB2, ITGA2, CD164, MYH9, CDH4, KITL, IGSF11, TENM2, CX3CR1, TTYH1, EMB, NCAN, CHL1, THBS4, SPON1	419	485	18082	2.04653	0.989003	0.211304	3.60674
GOTERM_BP_DIRECT	GO:0021879~forebrain neuron differentiation	4	0.826446	0.0023099	NKX2-1, LHX8, CSF1R, OTP	419	12	18082	14.385	0.992676	0.217942	3.92531
GOTERM_BP_DIRECT	GO:0031018~endocrine pancreas development	6	1.23967	0.00243485	INSM1, ONECUT1, ONECUT3, NKX6-2, ONECUT2, SOX9	419	41	18082	6.31539	0.994388	0.218703	4.13344
GOTERM_BP_DIRECT	GO:0030335~positive regulation of cell migration	13	2.68595	0.00280167	INSM1, COL18A1, C3AR1, RET, IRS2, ONECUT1, PODXL, CSF1, ONECUT2, MYO1F, MIEN1, MYLK, CSF1R	419	203	18082	2.76363	0.997432	0.237477	4.74201
GOTERM_BP_DIRECT	GO:0021913~regulation of transcription from RNA polymerase II promoter involved in ventral spinal cord interneuron specification	3	0.619835	0.00310156	EVX1, NKX6-2, PAX6	419	4	18082	32.3663	0.998645	0.249592	5.23686
GOTERM_BP_DIRECT	GO:0030336~negative regulation of cell migration	9	1.8595	0.00320216	RECK, PTPRJ, PTPRK, CX3CR1, TRP53INP1, NKX2-1, LDLRAD4, PTEN, SHH	419	106	18082	3.66411	0.998907	0.247319	5.40231
GOTERM_BP_DIRECT	GO:0002064~epithelial cell development	4	0.826446	0.00369279	B4GALT1, ONECUT1, ONECUT2, PAX6	419	14	18082	12.33	0.999616	0.269931	6.20532
GOTERM_BP_DIRECT	GO:0001658~branching involved in ureteric bud morphogenesis	6	1.23967	0.00487724	CTNNBIP1, LHX1, PTCH1, SOX9, FOXD1, SHH	419	48	18082	5.39439	0.999969	0.329535	8.11756
GOTERM_BP_DIRECT	GO:0030198~extracellular matrix organization	9	1.8595	0.00498632	ATP7A, RECK, B4GALT1, COL18A1, FBLN1, HSPG2, SOX9, COL4A6, ABI3BP	419	114	18082	3.40698	0.999976	0.325382	8.2918
GOTERM_BP_DIRECT	GO:0031529~ruffle organization	4	0.826446	0.00548982	PALLD, LPIN1, CSF1R, PLEKHA1	419	16	18082	10.7888	0.999992	0.341626	9.09205
GOTERM_BP_DIRECT	GO:0048511~rhythmic process	9	1.8595	0.00982392	PROK2, MAGEL2, KAT2B, NR1D2, USP2, NKX2-1, CLOCK, FBXL3, ENOX1	419	128	18082	3.03435	1	0.515073	15.7137
GOTERM_BP_DIRECT	GO:0021798~forebrain dorsal/ventral pattern formation	3	0.619835	0.0103663	SIX3, PAX6, NKX2-1	419	7	18082	18.4951	1	0.522152	16.5096
GOTERM_BP_DIRECT	GO:0002082~regulation of oxidative phosphorylation	3	0.619835	0.0103663	ATP7A, UQCC2, COX7A2L	419	7	18082	18.4951	1	0.522152	16.5096
GOTERM_BP_DIRECT	GO:0009653~anatomical structure morphogenesis	4	0.826446	0.010438	RET, ONECUT1, LHX1, ONECUT2	419	20	18082	8.63103	1	0.513056	16.6142
GOTERM_BP_DIRECT	GO:0043588~skin development	6	1.23967	0.0108251	ATP7A, SOX21, PTCH2, ARRDC3, DBI, SHH	419	58	18082	4.46432	1	0.514761	17.1773
GOTERM_BP_DIRECT	GO:0000028~ribosomal small subunit assembly	4	0.826446	0.0119721	RPS27, RPS28, RPS15, RPS27RT	419	21	18082	8.22003	1	0.539734	18.8247
GOTERM_BP_DIRECT	GO:0046034~ATP metabolic process	5	1.03306	0.0133459	ATP7A, ATP5J2, AK4, ATP5K, ATP5J	419	40	18082	5.39439	1	0.568345	20.757
GOTERM_BP_DIRECT	GO:0007275~multicellular organism development	36	7.43802	0.0148729	IRX4, EVX1, SHROOM4, SHTN1, PRTG, NR6A1, ANO1, PAX6, PAQR8, RTL1, TRIM71, SHH, OTP, LHX1, DDX25, LHX6, ROBO3, FOXD1, COL18A1, INSM1, EFNB1, EFNB2, OTX2, EOMES, SIX3, ARID3B, EDA2R, VAX1, HES6, FZD5, PPDPF, FEZF1, TNFRSF10B, ADGRV1, SSC5D, CHL1	419	1029	18082	1.5098	1	0.59756	22.8541
GOTERM_BP_DIRECT	GO:0009952~anterior/posterior pattern specification	8	1.65289	0.0152764	CTNNBIP1, BTG2, LHX1, OTX2, PAX6, CYP26A1, ZBTB16, SHH	419	112	18082	3.08251	1	0.597121	23.3994
GOTERM_BP_DIRECT	GO:0001708~cell fate specification	4	0.826446	0.0154093	OTX2, SOX9, PPDPF, SHH	419	23	18082	7.50524	1	0.590289	23.5782
GOTERM_BP_DIRECT	GO:0006810~transport	57	11.7769	0.0168076	CREBRF, ATP5E, LRRC8C, CHMP6, ZMAT3, TIMM17B, ANO1, SLC7A8, UQCRQ, CHIC1, UQCR10, AP1S2, SRPR, APOE, DDX25, ANO3, LRRC55, IFT27, ATP5K, ATP5J, STX3, NDUFB10, NDUFC1, TIMM8B, MAGT1, ATP2C2, SEC61B, IGF2R, CYBRD1, OSBPL10, TRAPPC1, SERP2, ARL4C, RAB11FIP1, CROT, ENOX1, NDUFB3, NDUFB7, KCNA5, ABCA1, ARFGEF1, TOMM7, TTYH1, FYCO1, ATP5J2, NDUFA3, SLC8A2, DBI, ATP7A, ABCG8, SMDT1, ABCG5, ATP6V0E2, FABP…	419	1822	18082	1.35008	1	0.612613	25.4359
GOTERM_BP_DIRECT	GO:0021772~olfactory bulb development	4	0.826446	0.0193452	FEZF1, PAX6, EOMES, CSF1R	419	25	18082	6.90482	1	0.655236	28.6991
GOTERM_BP_DIRECT	GO:0045597~positive regulation of cell differentiation	5	1.03306	0.0214011	INSM1, AR, SOCS3, EOMES, SHH	419	46	18082	4.69078	1	0.683304	31.2436
GOTERM_BP_DIRECT	GO:0002052~positive regulation of neuroblast proliferation	4	0.826446	0.0215017	CX3CR1, PAX6, SHH, OTP	419	26	18082	6.63925	1	0.67603	31.366
GOTERM_BP_DIRECT	GO:0006412~translation	17	3.5124	0.0249745	RPL36A, RPL35, MRPS21, EIF1B, RPL28, RPL29, RPS27, RPS28, RPL41, RPL31, RPS15, MRPL55, FAU, RPL37A, RPS27RT, RPS27A, MRPL34	419	401	18082	1.82952	1	0.722029	35.4639
GOTERM_BP_DIRECT	GO:0045165~cell fate commitment	6	1.23967	0.0254927	ONECUT1, ONECUT2, OTX2, PAX6, SOX9, SHH	419	72	18082	3.59626	1	0.721058	36.0554
GOTERM_BP_DIRECT	GO:0050680~negative regulation of epithelial cell proliferation	6	1.23967	0.0254927	AR, PAX6, CDK6, PTCH1, SOX9, PTEN	419	72	18082	3.59626	1	0.721058	36.0554
GOTERM_BP_DIRECT	GO:0060174~limb bud formation	3	0.619835	0.0255419	COL2A1, SOX9, SHH	419	11	18082	11.7696	1	0.713545	36.1112
GOTERM_BP_DIRECT	GO:0007219~Notch signaling pathway	8	1.65289	0.0261597	KAT2B, AKT1S1, ONECUT1, CDK6, KCNA5, DLK1, SOX9, RPS27A	419	125	18082	2.76193	1	0.714169	36.809
GOTERM_BP_DIRECT	GO:0033344~cholesterol efflux	4	0.826446	0.0261927	ABCG8, ABCG5, APOE, ABCA1	419	28	18082	6.16502	1	0.70674	36.8461
GOTERM_BP_DIRECT	GO:0001755~neural crest cell migration	5	1.03306	0.0263381	RET, EFNB1, PAX6, KITL, SHH	419	49	18082	4.40358	1	0.701011	37.0091
GOTERM_BP_DIRECT	GO:0045600~positive regulation of fat cell differentiation	5	1.03306	0.0263381	SH3PXD2B, ZBTB16, TMEM64, FNDC3B, CREBL2	419	49	18082	4.40358	1	0.701011	37.0091
GOTERM_BP_DIRECT	GO:0009953~dorsal/ventral pattern formation	5	1.03306	0.0263381	LHX1, OTX2, PAX6, PTCH1, SHH	419	49	18082	4.40358	1	0.701011	37.0091
GOTERM_BP_DIRECT	GO:0007399~nervous system development	16	3.30579	0.0298836	INSM1, RET, EFNB1, EFNB2, MBNL1, HES6, VAX1, PTEN, OTP, FEZF1, LHX1, ADGRV1, LHX6, ROBO3, CHL1, THBS4	419	377	18082	1.83152	1	0.739141	40.8651
GOTERM_BP_DIRECT	GO:0060213~positive regulation of nuclear-transcribed mRNA poly(A) tail shortening	3	0.619835	0.0301883	BTG2, TNRC6B, TNRC6A	419	12	18082	10.7888	1	0.735518	41.1859
GOTERM_BP_DIRECT	GO:0033327~Leydig cell differentiation	3	0.619835	0.0301883	AR, NKX2-1, PLEKHA1	419	12	18082	10.7888	1	0.735518	41.1859
GOTERM_BP_DIRECT	GO:0021537~telencephalon development	4	0.826446	0.0313861	FEZF1, LHX1, SIX3, NKX2-1	419	30	18082	5.75402	1	0.742292	42.4312
GOTERM_BP_DIRECT	GO:0007157~heterophilic cell-cell adhesion via plasma membrane cell adhesion molecules	5	1.03306	0.0319039	CADM4, TENM2, CD164, CDH4, LGALS9	419	52	18082	4.14953	1	0.741182	42.9617
GOTERM_BP_DIRECT	GO:0098609~cell-cell adhesion	10	2.06612	0.0320224	TMEM47, TACSTD2, PDLIM5, BAG3, PPL, WASF2, DOCK9, GIPC1, GPRC5A, EHD4	419	189	18082	2.28334	1	0.735693	43.0825
GOTERM_BP_DIRECT	GO:0002376~immune system process	16	3.30579	0.0340766	POLR3G, CSF1, TLR13, EOMES, TRIM25, C1QC, FCGR1, CD180, LGALS9, C1QB, SERINC5, MAP3K5, IRF1, ERAP1, SSC5D, CSF1R	419	383	18082	1.80283	1	0.751113	45.1382
GOTERM_BP_DIRECT	GO:0046889~positive regulation of lipid biosynthetic process	3	0.619835	0.0351404	APOE, DBI, CREBL2	419	13	18082	9.95888	1	0.755462	46.1752
GOTERM_BP_DIRECT	GO:0021895~cerebral cortex neuron differentiation	3	0.619835	0.0351404	EOMES, NKX2-1, LHX6	419	13	18082	9.95888	1	0.755462	46.1752
GOTERM_BP_DIRECT	GO:0045944~positive regulation of transcription from RNA polymerase II promoter	33	6.81818	0.0376501	EVX1, ONECUT1, ELF4, ONECUT3, NR6A1, ONECUT2, PAX6, BEX2, MYBL1, POMC, SOX9, SHH, BSX, POU2F2, POU2F1, ETV1, NKX2-1, FOXD1, MAF, AR, KAT2B, HCLS1, OTX2, EOMES, SIX3, ARID3B, FZD5, LPIN1, TOX2, ATF5, NCOA3, IRF1, CLOCK	419	995	18082	1.43128	1	0.773147	48.5487
GOTERM_BP_DIRECT	GO:0016337~single organismal cell-cell adhesion	7	1.44628	0.0393665	TENM2, ADGRV1, TTYH1, EFR3A, MYH9, SOX9, CD2AP	419	108	18082	2.79709	1	0.782321	50.1148
GOTERM_BP_DIRECT	GO:0031016~pancreas development	4	0.826446	0.0401069	ONECUT1, ONECUT2, ILDR2, SHH	419	33	18082	5.23093	1	0.782758	50.7764
GOTERM_BP_DIRECT	GO:0006470~protein dephosphorylation	8	1.65289	0.0414159	PTPRJ, PTPRK, DUSP28, PHLPP2, PTPRM, CDC14B, PTPN4, PTEN	419	138	18082	2.50175	1	0.787845	51.9258
GOTERM_BP_DIRECT	GO:0015992~proton transport	5	1.03306	0.044955	ATP5E, ATP5J2, ATP6V0E2, ATP5K, ATP5J	419	58	18082	3.72027	1	0.809375	54.9084
GOTERM_BP_DIRECT	GO:0045105~intermediate filament polymerization or depolymerization	2	0.413223	0.0457007	NEFL, NEFM	419	2	18082	43.1551	1	0.809385	55.5142
GOTERM_BP_DIRECT	GO:0060685~regulation of prostatic bud formation	2	0.413223	0.0457007	AR, SHH	419	2	18082	43.1551	1	0.809385	55.5142
GOTERM_BP_DIRECT	GO:0045796~negative regulation of intestinal cholesterol absorption	2	0.413223	0.0457007	ABCG8, ABCG5	419	2	18082	43.1551	1	0.809385	55.5142
GOTERM_BP_DIRECT	GO:0038145~macrophage colony-stimulating factor signaling pathway	2	0.413223	0.0457007	CSF1, CSF1R	419	2	18082	43.1551	1	0.809385	55.5142
GOTERM_BP_DIRECT	GO:0010949~negative regulation of intestinal phytosterol absorption	2	0.413223	0.0457007	ABCG8, ABCG5	419	2	18082	43.1551	1	0.809385	55.5142
GOTERM_BP_DIRECT	GO:0010875~positive regulation of cholesterol efflux	3	0.619835	0.0458962	APOE, PTCH1, ABCA1	419	15	18082	8.63103	1	0.805528	55.6717
GOTERM_BP_DIRECT	GO:0009791~post-embryonic development	7	1.44628	0.0490221	TAL2, ATF5, LHX1, IGF2R, DLK1, BCL2L11, PLEKHA1	419	114	18082	2.64988	1	0.821575	58.1204
GOTERM_BP_DIRECT	GO:0030900~forebrain development	6	1.23967	0.0490632	FEZF1, OTX2, PAX6, PCDH9, LRP2, SHH	419	86	18082	3.01082	1	0.816893	58.1517
GOTERM_BP_DIRECT	GO:0001706~endoderm formation	3	0.619835	0.0516685	DUSP5, LHX1, EOMES	419	16	18082	8.09159	1	0.828349	60.0933
GOTERM_BP_DIRECT	GO:0021794~thalamus development	3	0.619835	0.0516685	TAL2, UQCRQ, SHH	419	16	18082	8.09159	1	0.828349	60.0933
GOTERM_BP_DIRECT	GO:0010759~positive regulation of macrophage chemotaxis	3	0.619835	0.0516685	PTPRJ, C3AR1, CSF1	419	16	18082	8.09159	1	0.828349	60.0933
GOTERM_BP_DIRECT	GO:0010468~regulation of gene expression	13	2.68595	0.0550222	INSM1, AR, EOMES, PAX6, COL2A1, CDK6, DLK1, SHH, ATP7A, ATF5, APOE, LHX1, IRF1	419	308	18082	1.82148	1	0.842929	62.4678
GOTERM_BP_DIRECT	GO:0035278~miRNA mediated inhibition of translation	3	0.619835	0.0576839	TNRC6B, TNRC6A, TRIM71	419	17	18082	7.61561	1	0.852491	64.2569
GOTERM_BP_DIRECT	GO:0035137~hindlimb morphogenesis	3	0.619835	0.0576839	ATP7A, PTCH1, ZBTB16	419	17	18082	7.61561	1	0.852491	64.2569
GOTERM_BP_DIRECT	GO:0001709~cell fate determination	3	0.619835	0.0639281	PAX6, PTCH1, PTCH2	419	18	18082	7.19252	1	0.877086	68.1438
GOTERM_BP_DIRECT	GO:0006974~cellular response to DNA damage stimulus	16	3.30579	0.0644456	CDC14B, ZMAT3, FAAP20, CHCHD6, JMY, NABP2, BTG2, ZFYVE26, ZBTB4, RNF169, UBE2W, SETD7, H2AFX, POLQ, CLOCK, REV3L	419	420	18082	1.64401	1	0.87541	68.4474
GOTERM_BP_DIRECT	GO:0030901~midbrain development	4	0.826446	0.0646274	TAL2, OTX2, UQCRQ, SHH	419	40	18082	4.31551	1	0.872359	68.5534
GOTERM_BP_DIRECT	GO:0048839~inner ear development	5	1.03306	0.0663355	MAF, C1QB, ADGRV1, COL2A1, SHH	419	66	18082	3.26933	1	0.875648	69.533
GOTERM_BP_DIRECT	GO:0021912~regulation of transcription from RNA polymerase II promoter involved in spinal cord motor neuron fate specification	2	0.413223	0.0677636	NKX6-2, PAX6	419	3	18082	28.7701	1	0.87768	70.33
GOTERM_BP_DIRECT	GO:0021877~forebrain neuron fate commitment	2	0.413223	0.0677636	NKX2-1, LHX6	419	3	18082	28.7701	1	0.87768	70.33
GOTERM_BP_DIRECT	GO:0033693~neurofilament bundle assembly	2	0.413223	0.0677636	NEFL, NEFM	419	3	18082	28.7701	1	0.87768	70.33
GOTERM_BP_DIRECT	GO:0045686~negative regulation of glial cell differentiation	2	0.413223	0.0677636	NKX6-2, LIN28A	419	3	18082	28.7701	1	0.87768	70.33
GOTERM_BP_DIRECT	GO:0060769~positive regulation of epithelial cell proliferation involved in prostate gland development	2	0.413223	0.0677636	AR, SHH	419	3	18082	28.7701	1	0.87768	70.33
GOTERM_BP_DIRECT	GO:0001764~neuron migration	7	1.44628	0.0680991	FEZF1, FKTN, PAX6, NKX2-1, VAX1, ROBO3, CHL1	419	124	18082	2.43618	1	0.875389	70.5143
GOTERM_BP_DIRECT	GO:0008283~cell proliferation	10	2.06612	0.0703704	POLR3G, PROK2, IRS2, CSF1, ITGA2, LRP2, PURB, SHH, CSF1R, RPL29	419	220	18082	1.9616	1	0.880579	71.7343
GOTERM_BP_DIRECT	GO:0031589~cell-substrate adhesion	3	0.619835	0.0703873	TTYH1, ITGA2, RPL29	419	19	18082	6.81397	1	0.877164	71.7432
GOTERM_BP_DIRECT	GO:1902600~hydrogen ion transmembrane transport	3	0.619835	0.0703873	UQCR10, ATP6V0E2, COX7B	419	19	18082	6.81397	1	0.877164	71.7432
GOTERM_BP_DIRECT	GO:0007224~smoothened signaling pathway	5	1.03306	0.0819421	B9D1, PAX6, PTCH1, IFT27, SHH	419	71	18082	3.03909	1	0.911389	77.2457
GOTERM_BP_DIRECT	GO:0098779~mitophagy in response to mitochondrial depolarization	7	1.44628	0.0860634	TOMM7, KRT15, LSM4, ANXA5, ZCCHC17, NEFM, MYLK	419	132	18082	2.28853	1	0.919336	78.9511
GOTERM_BP_DIRECT	GO:0009957~epidermal cell fate specification	2	0.413223	0.0893176	PTCH1, PTCH2	419	4	18082	21.5776	1	0.924472	80.2119
GOTERM_BP_DIRECT	GO:0042512~negative regulation of tyrosine phosphorylation of Stat1 protein	2	0.413223	0.0893176	SOCS3, IRF1	419	4	18082	21.5776	1	0.924472	80.2119
GOTERM_BP_DIRECT	GO:0072383~plus-end-directed vesicle transport along microtubule	2	0.413223	0.0893176	KIF23, FYCO1	419	4	18082	21.5776	1	0.924472	80.2119
GOTERM_BP_DIRECT	GO:0010587~miRNA catabolic process	2	0.413223	0.0893176	LIN28A, LIN28B	419	4	18082	21.5776	1	0.924472	80.2119
GOTERM_BP_DIRECT	GO:0043065~positive regulation of apoptotic process	13	2.68595	0.0899415	B4GALT1, ZMAT3, KLF11, ZBTB16, REST, ANXA5, PTEN, BCL2L11, LATS2, JMY, MAP3K5, IGF2R, TRP53INP1	419	335	18082	1.67468	1	0.923374	80.4453
GOTERM_BP_DIRECT	GO:0015986~ATP synthesis coupled proton transport	3	0.619835	0.0981175	ATP5E, ATP5K, ATP5J	419	23	18082	5.62893	1	0.93791	83.2743
GOTERM_BP_DIRECT	GO:0006754~ATP biosynthetic process	3	0.619835	0.0981175	ATP5E, ATP5J2, ATP5K	419	23	18082	5.62893	1	0.93791	83.2743
GOTERM_BP_DIRECT	GO:0034976~response to endoplasmic reticulum stress	5	1.03306	0.099184	CREBRF, MAP3K5, TNFRSF10B, BCL2L11, THBS4	419	76	18082	2.83915	1	0.937705	83.6135

## Sheet: Legend to Table EV7
Gene ontology analysis of differentially-expressed mRNAs (Biological Process). Yellow highlights statistically significant terms.
