# Supplementary material for: Repression of Irs2 by let‐7 miRNAs is essential for homeostasis of the telencephalic neuroepithelium
Source: EMBO J. 2020 Sep 28;39(21):e105479. doi: 10.15252/embj.2020105479 (PMC7604626; doi:10.15252/embj.2020105479)
Supplement: Supplementary file 9 — Table EV8 [file EMBJ-39-e105479-s009.xlsx]

## Sheet: DAVID_KEGG_mRNAs
Category	Term	Count	%	PValue	Genes	List Total	Pop Hits	Pop Total	Fold Enrichment	Bonferroni	Benjamini	FDR
KEGG_PATHWAY	mmu00190:Oxidative phosphorylation	16	3.30579	6.9792e-07	NDUFB3, ATP5E, ATP5J2, NDUFB10, NDUFA3, NDUFB7, COX7B, COX7A2L, NDUFC1, UQCRQ, UQCR10, ATP6V0E2, COX6B1, COX6B2, ATP5K, ATP5J	180	139	7691	4.918305355715428	1.2840913454681413E-4	1.2840913454681413E-4	8.628133210231148E-4
KEGG_PATHWAY	mmu04932:Non-alcoholic fatty liver disease (NAFLD)	16	3.30579	3.30075e-06	NDUFB3, IRS2, NDUFB10, NDUFA3, NDUFB7, SOCS3, COX7B, COX7A2L, NDUFC1, UQCRQ, BCL2L11, UQCR10, MAP3K5, COX6B1, COX6B2, PIK3R3	180	157	7691	4.354423213021939	6.071537370514468E-4	3.03622961977279E-4	0.004080530212347
KEGG_PATHWAY	mmu03010:Ribosome	15	3.09917	6.2774e-06	RPL36A, RPL35, MRPS21, RPL28, RPL29, RPS27, RPS28, RPL41, RPL31, RPS15, FAU, RPL37A, RPS27RT, RPS27A, MRPL34	180	145	7691	4.420114942528735	0.0011543792464105973	3.8494124288379616E-4	0.007760279448865148
KEGG_PATHWAY	mmu05012:Parkinson's disease	13	2.68595	0.000172958	NDUFB3, ATP5E, NDUFB10, NDUFA3, NDUFB7, COX7B, COX7A2L, NDUFC1, UQCRQ, UQCR10, COX6B1, COX6B2, ATP5J	180	149	7691	3.7279269202087995	0.03132595258363613	0.007925204662418417	0.21361304304785556
KEGG_PATHWAY	mmu05016:Huntington's disease	15	3.09917	0.000200739	NDUFB3, ATP5E, NDUFB10, NDUFA3, NDUFB7, COX7B, COX7A2L, NDUFC1, REST, UQCRQ, UQCR10, COX6B1, COX6B2, ATP5J, DNAL4	180	198	7691	3.2369528619528616	0.03626570820396702	0.007360706980124587	0.24788422816856004
KEGG_PATHWAY	mmu05010:Alzheimer's disease	14	2.89256	0.00023412	NDUFB3, ATP5E, NDUFB10, NDUFA3, NDUFB7, COX7B, COX7A2L, NDUFC1, UQCRQ, UQCR10, APOE, COX6B1, COX6B2, ATP5J	180	177	7691	3.3795982423101067	0.042168200242371556	0.007154796826927656	0.289050244659772
KEGG_PATHWAY	mmu04340:Hedgehog signaling pathway	5	1.03306	0.0020938	CSNK1G1, PTCH1, PTCH2, LRP2, SHH	180	24	7691	8.90162037037037	0.3200007889791743	0.05360458013909508	2.557932054635581
KEGG_PATHWAY	mmu04260:Cardiac muscle contraction	6	1.23967	0.0332099	UQCR10, COX7B, COX6B1, COX7A2L, COX6B2, UQCRQ	180	77	7691	3.3294372294372296	0.9979995699773508	0.5401243438585985	34.13320351413765
KEGG_PATHWAY	mmu00533:Glycosaminoglycan biosynthesis - keratan sulfate	3	0.619835	0.046369	B4GALT1, B3GNT7, CHST1	180	15	7691	8.545555555555556	0.9998393107059484	0.6211711953367401	44.39856837926553
KEGG_PATHWAY	mmu04512:ECM-receptor interaction	6	1.23967	0.0538722	ITGB8, HSPG2, ITGA2, COL2A1, COL4A6, THBS4	180	88	7691	2.9132575757575756	0.9999624365384975	0.6390254691712801	49.571603081696466
KEGG_PATHWAY	mmu04974:Protein digestion and absorption	6	1.23967	0.0538722	COL18A1, SLC8A2, COL22A1, SLC7A8, COL2A1, COL4A6	180	88	7691	2.9132575757575756	0.9999624365384975	0.6390254691712801	49.571603081696466
KEGG_PATHWAY	mmu04151:PI3K-Akt signaling pathway	14	2.89256	0.065331	PHLPP2, CSF1, ITGA2, CDK6, COL2A1, KITL, PTEN, BCL2L11, COL4A6, ITGB8, PIK3R3, CSF1R, THBS4, GNG7	180	351	7691	1.7042418486862931	0.9999960093739709	0.6770126239587428	56.62374293499284
KEGG_PATHWAY	mmu04115:p53 signaling pathway	5	1.03306	0.070207	ZMAT3, CDK6, CCNG1, SESN2, PTEN	180	67	7691	3.188640132669983	0.9999984756872857	0.6724661631832651	59.339800680066254
KEGG_PATHWAY	mmu05200:Pathways in cancer	15	3.09917	0.0761155	RET, AR, ITGA2, CDK6, ZBTB16, FZD5, KITL, PTEN, SHH, COL4A6, PTCH1, PTCH2, PIK3R3, CSF1R, GNG7	180	395	7691	1.6225738396624472	0.9999995283125453	0.6738945739661348	62.4212476228274

## Sheet: Legend to Table EV8
KEGG pathway analysis of differentially-expressed mRNAs. Yellow highlights statistically significant terms.
