# Supplementary material for: Repression of Irs2 by let‐7 miRNAs is essential for homeostasis of the telencephalic neuroepithelium
Source: EMBO J. 2020 Sep 28;39(21):e105479. doi: 10.15252/embj.2020105479 (PMC7604626; doi:10.15252/embj.2020105479)
Supplement: Supplementary file 10 — Table EV9 [file EMBJ-39-e105479-s010.xlsx]

## Sheet: GSEA_GO_mRNAs
NAME	SIZE	ES	NES	NOM p-val	FDR q-val	FWER p-val	GENES
GO_BIOLOGICAL_ADHESION	53	0.26075056	21369014	0.002016129	0.010647665	0.313	ABI3BP, ADGRV1, B4GALT1, BCL2L11, CADM4, CCN2, CD2AP, CD164, CDH4, CDH19, CDK6, CHL1, COL18A1, CSF1, CX3CR1, EFNB1, EFNB2, EFR3A, EMB, FBLN1, FNDC3B, IGSF11, IRF1, ITGA2, ITGB8, KITL, LGALS9, LPP, MYH9, MYO1F, NCAN, ONECUT1, ONECUT2, PALLD, PCDH9, PODXL, PRTG, PTEN, PTPRJ, PTPRK, PTPRM, RET, RPL29, SHH, SOX9, SPON1, STX3, TACSTD2, TENM2, THBS4, TMEM47, TTYH1, VAV1, ZBTB16, ZFHX3
GO_POSITIVE_REGULATION_OF_CELL_ADHESION	15	0.4508452	2059241	0.005847953	0.013012937	0.447	IRF1, RET, EFNB1, EFNB2, ZBTB16, CSF1, SHH, STX3, PODXL, ABI3BP, VAV1, ZFHX3, ITGA2, PTPRJ, FBLN1, CDK6, LGALS9
GO_REGULATION_OF_CELL_ADHESION	23	0.32469743	18404183	0.014403292	0.032541323	0.874	IRF1, RET, EFNB1, EFNB2, ZBTB16, CSF1, SHH, STX3, PODXL, ABI3BP, VAV1, ZFHX3, ITGA2, PTPRJ, FBLN1, CDK6, LGALS9, ONECUT1, ONECUT2, SOX9, PTEN, TACSTD2, MYO1F
GO_CELL_CELL_ADHESION	28	0.26815477	1651876	0.04347826	0.06909666	0.994	PRTG, CD2AP, IRF1, RET, EMB, EFR3A, PALLD, EFNB1, CD164, MYH9, EFNB2, ZBTB16, ADGRV1, TENM2, LPP, SHH, CDH19, PTPRM, CX3CR1, SOX9, CDH4, TMEM47, THBS4, PODXL, TTYH1, CHL1, IGSF11, LGALS9

## Sheet: Legend to Table EV9
GO terms from GSEA analysis of differentially-expressed mRNAs.
