# Supplementary material for: Repression of Irs2 by let‐7 miRNAs is essential for homeostasis of the telencephalic neuroepithelium
Source: EMBO J. 2020 Sep 28;39(21):e105479. doi: 10.15252/embj.2020105479 (PMC7604626; doi:10.15252/embj.2020105479)
Supplement: Supplementary file 11 — Table EV10 [file EMBJ-39-e105479-s011.xlsx]

## Sheet: GSEA_KEGG_mRNAs
NAME	SIZE	ES	NES	NOM p-val	FDR q-val	FWER p-val	GENES
KEGG_BASAL_CELL_CARCINOMA	4	0.759921	1.90099	0.0101626	0.0895919	0.149	FZD5, PTCH1, PTCH2, SHH
KEGG_FOCAL_ADHESION	9	0.428858	1.55565	0.0519231	0.283225	0.859	COL2A1, COL4A6, ITGA2, ITGB8, MYLK, PIK3R3, PTEN, THBS4, VAV1
KEGG_TIGHT_JUNCTION	4	0.424603	1.09118	0.328571	0.964375	1	HCLS1, MAP3K20, MYH9, PTEN
KEGG_ADHERENS_JUNCTION	3	0.413861	0.916624	0.543307	0.983159	1	PTPRJ, PTPRM, WASF2

## Sheet: Legend to Table EV10
KEGG pathways from GSEA analysis of differentially-expressed mRNAs.
