# Supplementary material for: Repression of Irs2 by let‐7 miRNAs is essential for homeostasis of the telencephalic neuroepithelium
Source: EMBO J. 2020 Sep 28;39(21):e105479. doi: 10.15252/embj.2020105479 (PMC7604626; doi:10.15252/embj.2020105479)
Supplement: Supplementary file 12 — Table EV11 [file EMBJ-39-e105479-s012.xlsx]

## Sheet: Cell adhesion terms
Category	Term	Count	%	PValue	Genes	List Total	Pop Hits	Pop Total	Fold Enrichment	Bonferroni	Benjamini	FDR
DAVID_GO_BP_targets microRNAs
GOTERM_BP_DIRECT	GO:0007157~heterophilic cell-cell adhesion via plasma membrane cell adhesion molecules	5	1.90114	0.00441492	PTPRD, CADM2, TENM2, ITGA4, CD164	233	52	18082	7.46203	0.998832	0.815115	7.10224
GOTERM_BP_DIRECT	GO:0034446~substrate adhesion-dependent cell spreading	3	1.14068	0.0930923	SRCIN1, ITGA4, EPHB3	233	40	18082	5.82039	1	0.913228	80.3469
DAVID_KEGG_targets microRNAs
KEGG_PATHWAY	mmu04510:Focal adhesion	12	4.56274	8.58e-05	AKT1, IGF1R, COL4A2, CCND1, VAV3, BRAF, TLN2, ROCK2, PDGFRB, ITGA4, THBS1, FLNA	103	207	7691	4.32869	0.0153335	0.0153335	0.105685
DAVID_GO_BP_mRNAs
GOTERM_BP_DIRECT	GO:0007155~cell adhesion	23	4.75207	0.00211915	COL18A1, B4GALT1, PTPRK, RET, CADM4, PTPRM, LPP, PODXL, EFNB2, ITGA2, CD164, MYH9, CDH4, KITL, IGSF11, TENM2, CX3CR1, TTYH1, EMB, NCAN, CHL1, THBS4, SPON1	419	485	18082	2.04653	0.989003	0.211304	3.60674
GOTERM_BP_DIRECT	GO:0007157~heterophilic cell-cell adhesion via plasma membrane cell adhesion molecules	5	1.03306	0.0319039	CADM4, TENM2, CD164, CDH4, LGALS9	419	52	18082	4.14953	1	0.741182	42.9617
GOTERM_BP_DIRECT	GO:0098609~cell-cell adhesion	10	2.06612	0.0320224	TMEM47, TACSTD2, PDLIM5, BAG3, PPL, WASF2, DOCK9, GIPC1, GPRC5A, EHD4	419	189	18082	2.28334	1	0.735693	43.0825
GOTERM_BP_DIRECT	GO:0016337~single organismal cell-cell adhesion	7	1.44628	0.0393665	TENM2, ADGRV1, TTYH1, EFR3A, MYH9, SOX9, CD2AP	419	108	18082	2.79709	1	0.782321	50.1148
DAVID_KEGG_mRNAs
KEGG_PATHWAY	mmu04512:ECM-receptor interaction	6	1.23967	0.0538722	ITGB8, HSPG2, ITGA2, COL2A1, COL4A6, THBS4	180	88	7691	2.9132575757575756	0.9999624365384975	0.6390254691712801	49.571603081696466
Category	Term			FDR q-val	Genes
GSEA_GO_mRNAs
GOTERM	Biological adhesion			0.011	ABI3BP, ADGRV1, B4GALT1, BCL2L11, CADM4, CCN2, CD2AP, CD164, CDH4, CDH19, CDK6, CHL1, COL18A1, CSF1, CX3CR1, EFNB1, EFNB2, EFR3A, EMB, FBLN1, FNDC3B, IGSF11, IRF1, ITGA2, ITGB8, KITL, LGALS9, LPP, MYH9, MYO1F, NCAN, ONECUT1, ONECUT2, PALLD, PCDH9, PODXL, PRTG, PTEN, PTPRJ, PTPRK, PTPRM, RET, RPL29, SHH, SOX9, SPON1, STX3, TACSTD2, TENM2, THBS4, TMEM47, TTYH1, VAV1, ZBTB16, ZFHX3
GOTERM	Positive regulation of cell adhesion			0.013	IRF1, RET, EFNB1, EFNB2, ZBTB16, CSF1, SHH, STX3, PODXL, ABI3BP, VAV1, ZFHX3, ITGA2, PTPRJ, FBLN1, CDK6, LGALS9
GOTERM	Regulation of cell adhesion			0.032	IRF1, RET, EFNB1, EFNB2, ZBTB16, CSF1, SHH, STX3, PODXL, ABI3BP, VAV1, ZFHX3, ITGA2, PTPRJ, FBLN1, CDK6, LGALS9, ONECUT1, ONECUT2, SOX9, PTEN, TACSTD2, MYO1F
GOTERM	Cell-cell adhesion			0.069	PRTG, CD2AP, IRF1, RET, EMB, EFR3A, PALLD, EFNB1, CD164, MYH9, EFNB2, ZBTB16, ADGRV1, TENM2, LPP, SHH, CDH19, PTPRM, CX3CR1, SOX9, CDH4, TMEM47, THBS4, PODXL, TTYH1, CHL1, IGSF11, LGALS9
GSEA_KEGG_mRNAs
KEGG_PATHWAY	Focal adhesion			0.28	COL2A1, COL4A6, MYLK, ITGB8, PIK3R3, PTEN, THBS4, VAV1, ITGA2
KEGG_PATHWAY	Adherens junction			0.98	PTPRM, WASF2, PTPRJ

## Sheet: Legend to Table EV11
Terms related to cell adhesion from gene ontology, pathway and GSEA analyses of differentially expressed mRNAs and coding genes target of differentially-expressed miRNAs.
